# Supplementary material for: Stringent response ensures the timely adaptation of bacterial growth to nutrient downshift
Source: Nat Commun. 2023 Jan 28;14:467. doi: 10.1038/s41467-023-36254-0 (PMC9884231; doi:10.1038/s41467-023-36254-0)
Supplement: Supplementary file 3 — Supplementary Data 1-9 [file 41467_2023_36254_MOESM3_ESM.xlsx]

## Sheet: Condition
	Project No	Experiment	Strain	Sample Name	Growth condition	Additional description
	AE155LQ	wild type vs ppGpp inductin during steady state growth (Figure 3)	wild type E. coli strain	E1	glucose cAA
			wild type E. coli strain	E2	glucose cAA	biological replicate sample of E1
			E. coli relA* OE strain (pLAS13-relA*)	E3	glucose cAA (30 μM IPTG)
			E. coli relA* OE strain (pLAS13-relA*)	E4	glucose cAA (30 μM IPTG)	biological replicate sample of E3
	RE161LQ	Wild type vs relA-deficient strain during AA downshift (glucose cAA to glucose) (Figure 4)	wild type E. coli strain	WT_0	glucose cAA (time zero)	the same condition as E1 and E2, as the third replicates of wild type strain growing in glu+cAA medium
				WT_20	glucose (postshift 20 min)
				WT_40	glucose (postshift 40 min)
				WT_80	glucose (postshift 80 min)
			E. coli relA deficient strain	relA_0	glucose cAA (time zero)
				relA_1.5 h	glucose (postshift 1.5 hour)
				relA_3 h	glucose (postshift 3 hours)
				relA_4.5 h	glucose (postshift 4.5 hours)
	RE235LQ	Wild type over relA-deficient strain during glucose to acetate downshift (Figure 6N)	wild type E. coli strain	WT_0	glucose (time zero)
				WT_60	acetate (postshift 60 min)
				WT_160	acetate (postshift 160 min)
			E. coli relA deficient strain	relA_0	glucose (time zero)
				relA_60	acetate (postshift 60 min)
				relA_160	acetate (postshift 160 min)

## Sheet: legend of each data
supplementary data 1	AE155LQ project (wild type vs ppGpp overproduction during exponential growth). A systematic annoation of proteomic data of AE155LQ provided by the Jingjie PTM Biolabs. The relative abundances of each protein (column AD to AG) corresponds to exactly the data of LFQ intensity (column Z to AC). It is obtained by using the LFQ intensity of each condition to be normalized by the average of the LFQ int…
supplementary data 2	Absolute abundance of each individual protein wtih the information of iBaq intensity. Maxquant raw data gives the information of iBAQ intensity, which is a proxy of the copy number of each protein. We then use the iBAQ intensity of each protein to multiply its molecular weight (MW) to obtain the iBAQ mass. The proteome fraction of each protein (or a protein function sector) is obainted by normali…
supplementary data 3	The proteome fraction of each proteome function sector using the information of iBAQ mass in supplementary data 2.
supplementary data 4	RE161LQ (WT vs relA deficient strain during AA downshift). A systematic annoation of proteomic data of RE161LQ provided by the Jingjie PTM Biolabs. The relative abundances of each protein (column AX to BE) corresponds to exactly the data of LFQ intensity (column AP to AW). It is obtained by using the LFQ intensity of each condition to be normalized by the average of the LFQ intensity of all condi…
supplementary data 5	The iBAQ intensity and iBAQ mass of the RE161LQ project, being similar to supplementary data 2.
supplementary data 6	The proteome fraction of amino acid biosynthesis sector (the whole sector as well as individual subgroup) and ribosomes for wild type strain and relA deficient strain during AA downshift.
supplementary data 7	The proteome fraction of each proteome function sector for the RE161LQ (WT_0 sample) using the information of iBAQ mass in supplementary data 5. WT_0 sample in RE161LQ is a 3rd biological replicate sample of AE155LQ E1 and E2 sample.
supplementary data 8	A systematic annoation of proteomic data of RE235LQ provided by the Jingjie PTM Biolabs. The relative abundances of each protein (column AN to AS) corresponds to exactly the data of LFQ intensity (column AH to AM). It is obtained by using the LFQ intensity of each condition to be normalized by the average of the LFQ intensity of all conditions of each protein.
supplementary data 9	The proteome fraction of ribosomes for wild type strain and relA deficient strain during glucose to acetate downshift. The iBAQ intensity and iBAQ mass of the RE235LQ are shown.

## Sheet: supplementary data 1
Protein accession	Protein description	Gene name	MW [kDa]	Coverage [%]	MS/MS Counts	Peptides	Unique peptides	Razor + unique peptides	MS/MS count E1	MS/MS count E2	MS/MS count E3	MS/MS count E4	Peptides E1	Peptides E2	Peptides E3	Peptides E4	Unique peptides E1	Unique peptides E2	Unique peptides E3	Unique peptides E4	Razor + unique peptides E1	Razor + unique peptides E2	Razor + unique peptides E3	Razor + unique peptides E4	LFQ intensity E1	LFQ intensity E2	LFQ intensity E3	LFQ intensity E4	E1	E2	E3	E4	E4/E1 Ratio	E3/E2 Ratio	E2/E1 Ratio	Subcellular localization	KEGG KO No.	KEGG Gene	KEGG pathway	Biological Process	Cellular Component	Molecular Function	Pfam ID	Domain description	COG/KOG category	COG/KOG NO.	COG/KOG description
P46854	L-amino acid N-acetyltransferase AaaT OS=Escherichia coli (strain K12) OX=83333 GN=aaaT PE=1 SV=1	aaaT	18.793	35.8	11	4	4	4	2	0	5	4	3	4	4	4	3	4	4	4	3	4	4	4	302130	301210	1094700	1020500	0.444547	0.443194	1.61072	1.50154	3.378	3.634	0.997	Cytoplasmic	K03825	yhhY; putative acetyltransferase [EC:2.3.1.-]		GO:0006464 cellular protein modification process; GO:0006473 protein acetylation; GO:0006474 N-terminal protein amino acid acetylation; GO:0006807 nitrogen compound metabolic process; GO:0008152 metabolic process; GO:0009987 cellular process; GO:0010467 gene expression; GO:0019538 protein metabolic process; GO:0031365 N-terminal protein amino acid modification; GO:0036211 protein modification pro…	GO:0005622 intracellular; GO:0005623 cell; GO:0031248 protein acetyltransferase complex; GO:0032991 protein-containing complex; GO:1902493 acetyltransferase complex; GO:1902494 catalytic complex; GO:1990234 transferase complex;	GO:0003824 catalytic activity; GO:0004596 peptide alpha-N-acetyltransferase activity; GO:0008080 N-acetyltransferase activity; GO:0016407 acetyltransferase activity; GO:0016410 N-acyltransferase activity; GO:0016740 transferase activity; GO:0016746 transferase activity, transferring acyl groups; GO:0016747 transferase activity, transferring acyl groups other than amino-acyl groups; GO:0034212 pep…			M	COG1247	Sortase and related acyltransferases
P46482	p-hydroxybenzoic acid efflux pump subunit AaeA OS=Escherichia coli (strain K12) OX=83333 GN=aaeA PE=2 SV=1	aaeA	34.774	5.5	4	1	1	1	1	1	1	1	1	1	1	1	1	1	1	1	1	1	1	1	0	0	0	0								CytoplasmicMembrane	K15548	aaeA; p-hydroxybenzoic acid efflux pump subunit AaeA		GO:0006810 transport; GO:0006811 ion transport; GO:0006820 anion transport; GO:0006855 drug transmembrane transport; GO:0006950 response to stress; GO:0006974 cellular response to DNA damage stimulus; GO:0009987 cellular process; GO:0015711 organic anion transport; GO:0015849 organic acid transport; GO:0015893 drug transport; GO:0033554 cellular response to stress; GO:0042221 response to chemical…	GO:0005623 cell; GO:0005886 plasma membrane; GO:0016020 membrane; GO:0071944 cell periphery;	GO:0005215 transporter activity; GO:0015546 sulfathiazole transmembrane transporter activity; GO:0022857 transmembrane transporter activity; GO:0042887 amide transmembrane transporter activity; GO:0042910 xenobiotic transmembrane transporter activity; GO:1901474 azole transmembrane transporter activity; GO:1901682 sulfur compound transmembrane transporter activity;	PF13533	Biotin-lipoyl like	V	COG1566	Multidrug resistance efflux pump
P67662	HTH-type transcriptional activator AaeR OS=Escherichia coli (strain K12) OX=83333 GN=aaeR PE=3 SV=1	aaeR	34.516	24.9	8	5	5	5	0	0	3	5	2	2	3	5	2	2	3	5	2	2	3	5	51896	45121	65520	79022	0.859351	0.747163	1.08495	1.30853	1.523	1.452	0.869	Cytoplasmic	K21698	aaeR; LysR family transcriptional regulator, transcriptional activator for aaeXAB operon		GO:0006139 nucleobase-containing compound metabolic process; GO:0006351 transcription, DNA-templated; GO:0006352 DNA-templated transcription, initiation; GO:0006355 regulation of transcription, DNA-templated; GO:0006725 cellular aromatic compound metabolic process; GO:0006807 nitrogen compound metabolic process; GO:0008152 metabolic process; GO:0009058 biosynthetic process; GO:0009059 macromolecu…			PF00126	Bacterial regulatory helix-turn-helix protein, lysR family	K	COG0583	Transcriptional regulator
P31119	Bifunctional protein Aas OS=Escherichia coli (strain K12) OX=83333 GN=aas PE=1 SV=2	aas	80.699	41.9	82	26	26	26	19	21	20	22	23	25	23	23	23	25	23	23	23	25	23	23	205630	200950	299440	290490	0.825401	0.806615	1.20196	1.16603	1.413	1.49	0.977	CytoplasmicMembrane	K05939	aas; acyl-[acyl-carrier-protein]-phospholipid O-acyltransferase / long-chain-fatty-acid--[acyl-carrier-protein] ligase [EC:2.3.1.40 6.2.1.20]	map00071 Fatty acid degradation; map00564 Glycerophospholipid metabolism	GO:0006082 organic acid metabolic process; GO:0006629 lipid metabolic process; GO:0006631 fatty acid metabolic process; GO:0006644 phospholipid metabolic process; GO:0006793 phosphorus metabolic process; GO:0006796 phosphate-containing compound metabolic process; GO:0008152 metabolic process; GO:0008610 lipid biosynthetic process; GO:0008654 phospholipid biosynthetic process; GO:0009058 biosynthe…	GO:0005623 cell; GO:0005886 plasma membrane; GO:0016020 membrane; GO:0016021 integral component of membrane; GO:0031224 intrinsic component of membrane; GO:0071944 cell periphery;	GO:0003824 catalytic activity; GO:0008374 O-acyltransferase activity; GO:0008779 acyl-[acyl-carrier-protein]-phospholipid O-acyltransferase activity; GO:0008922 long-chain fatty acid [acyl-carrier-protein] ligase activity; GO:0015645 fatty acid ligase activity; GO:0016740 transferase activity; GO:0016746 transferase activity, transferring acyl groups; GO:0016747 transferase activity, transferring…			I	COG0318	Acyl-CoA synthetases (AMP-forming)/AMP-acid ligases II
P0A8P1	Leucyl/phenylalanyl-tRNA--protein transferase OS=Escherichia coli (strain K12) OX=83333 GN=aat PE=1 SV=1	aat	26.618	14.1	6	2	2	2	1	1	2	2	2	2	2	2	2	2	2	2	2	2	2	2	24266	24588	28882	26604	0.930266	0.942611	1.10723	1.0199	1.096	1.175	1.013	Cytoplasmic	K00684	aat; leucyl/phenylalanyl-tRNA---protein transferase [EC:2.3.2.6]		GO:0006508 proteolysis; GO:0006807 nitrogen compound metabolic process; GO:0008152 metabolic process; GO:0019538 protein metabolic process; GO:0043170 macromolecule metabolic process; GO:0044238 primary metabolic process; GO:0071704 organic substance metabolic process; GO:1901564 organonitrogen compound metabolic process;	GO:0005622 intracellular; GO:0005623 cell; GO:0005737 cytoplasm;	GO:0003824 catalytic activity; GO:0008233 peptidase activity; GO:0008914 leucyltransferase activity; GO:0016740 transferase activity; GO:0016746 transferase activity, transferring acyl groups; GO:0016755 transferase activity, transferring amino-acyl groups; GO:0016787 hydrolase activity; GO:0140096 catalytic activity, acting on a protein;			O	COG2360	Leu/Phe-tRNA-protein transferase
P75747	Putative regulator AbrB OS=Escherichia coli (strain K12) OX=83333 GN=abrB PE=3 SV=2	abrB	36.883	3.7	1	1	1	1	0	0	1	0	0	0	1	1	0	0	1	1	0	0	1	1	0	0	0	0								Unknown	K07120	K07120; uncharacterized protein			GO:0005623 cell; GO:0005886 plasma membrane; GO:0016020 membrane; GO:0071944 cell periphery;				S	COG3180	Putative ammonia monooxygenase
P0ABD5	Acetyl-coenzyme A carboxylase carboxyl transferase subunit alpha OS=Escherichia coli (strain K12) OX=83333 GN=accA PE=1 SV=2	accA	35.241	73.4	118	23	23	23	29	30	30	29	21	22	21	21	21	22	21	21	21	22	21	21	2558400	2559500	1818300	1847100	1.16512	1.16562	0.828071	0.841187	0.722	0.71	1	Cytoplasmic	K01962	accA; acetyl-CoA carboxylase carboxyl transferase subunit alpha [EC:6.4.1.2 2.1.3.15]	map00061 Fatty acid biosynthesis; map00620 Pyruvate metabolism; map00640 Propanoate metabolism; map00720 Carbon fixation pathways in prokaryotes; map01100 Metabolic pathways; map01110 Biosynthesis of secondary metabolites; map01120 Microbial metabolism in diverse environments; map01130 Biosynthesis of antibiotics; map01200 Carbon metabolism; map01212 Fatty acid metabolism	GO:0001676 long-chain fatty acid metabolic process; GO:0006082 organic acid metabolic process; GO:0006629 lipid metabolic process; GO:0006631 fatty acid metabolic process; GO:0006633 fatty acid biosynthetic process; GO:0008152 metabolic process; GO:0008610 lipid biosynthetic process; GO:0009058 biosynthetic process; GO:0009987 cellular process; GO:0016053 organic acid biosynthetic process; GO:001…	GO:0005622 intracellular; GO:0005623 cell; GO:0005737 cytoplasm; GO:0005829 cytosol; GO:0009317 acetyl-CoA carboxylase complex; GO:0009329 acetate CoA-transferase complex; GO:0032991 protein-containing complex; GO:1902494 catalytic complex; GO:1990234 transferase complex;	GO:0005488 binding; GO:0005515 protein binding; GO:0042802 identical protein binding;			I	COG0825	Acetyl-CoA carboxylase alpha subunit
P0ABD8	Biotin carboxyl carrier protein of acetyl-CoA carboxylase OS=Escherichia coli (strain K12) OX=83333 GN=accB PE=1 SV=1	accB	16.687	53.2	24	6	6	6	6	5	6	7	6	5	6	6	6	5	6	6	6	5	6	6	2346700	2175400	1908000	1781200	1.14316	1.05971	0.929451	0.867682	0.759	0.877	0.927	Cytoplasmic	K02160	accB, bccP; acetyl-CoA carboxylase biotin carboxyl carrier protein	map00061 Fatty acid biosynthesis; map00620 Pyruvate metabolism; map00640 Propanoate metabolism; map00720 Carbon fixation pathways in prokaryotes; map01100 Metabolic pathways; map01110 Biosynthesis of secondary metabolites; map01120 Microbial metabolism in diverse environments; map01130 Biosynthesis of antibiotics; map01200 Carbon metabolism; map01212 Fatty acid metabolism	GO:0006082 organic acid metabolic process; GO:0006464 cellular protein modification process; GO:0006629 lipid metabolic process; GO:0006631 fatty acid metabolic process; GO:0006633 fatty acid biosynthetic process; GO:0006807 nitrogen compound metabolic process; GO:0008152 metabolic process; GO:0008610 lipid biosynthetic process; GO:0009058 biosynthetic process; GO:0009305 protein biotinylation; G…	GO:0005622 intracellular; GO:0005623 cell; GO:0005737 cytoplasm; GO:0005829 cytosol;	GO:0003824 catalytic activity; GO:0003989 acetyl-CoA carboxylase activity; GO:0016421 CoA carboxylase activity; GO:0016874 ligase activity; GO:0016885 ligase activity, forming carbon-carbon bonds;	PF00364	Biotin-requiring enzyme	I	COG0511	Biotin carboxyl carrier protein
P24182	Biotin carboxylase OS=Escherichia coli (strain K12) OX=83333 GN=accC PE=1 SV=2	accC	49.32	63.9	168	29	29	29	46	44	39	39	26	28	25	24	26	28	25	24	26	28	25	24	4502500	4330100	3264400	3272400	1.17181	1.12694	0.849584	0.851666	0.727	0.754	0.962	Cytoplasmic	K01961	accC; acetyl-CoA carboxylase, biotin carboxylase subunit [EC:6.4.1.2 6.3.4.14]	map00061 Fatty acid biosynthesis; map00620 Pyruvate metabolism; map00640 Propanoate metabolism; map00720 Carbon fixation pathways in prokaryotes; map01100 Metabolic pathways; map01110 Biosynthesis of secondary metabolites; map01120 Microbial metabolism in diverse environments; map01130 Biosynthesis of antibiotics; map01200 Carbon metabolism; map01212 Fatty acid metabolism	GO:0006082 organic acid metabolic process; GO:0006629 lipid metabolic process; GO:0006631 fatty acid metabolic process; GO:0006633 fatty acid biosynthetic process; GO:0008152 metabolic process; GO:0008610 lipid biosynthetic process; GO:0009058 biosynthetic process; GO:0009889 regulation of biosynthetic process; GO:0009890 negative regulation of biosynthetic process; GO:0009892 negative regulation…	GO:0005622 intracellular; GO:0005623 cell; GO:0005737 cytoplasm; GO:0005829 cytosol;	GO:0003824 catalytic activity; GO:0004075 biotin carboxylase activity; GO:0016874 ligase activity; GO:0016879 ligase activity, forming carbon-nitrogen bonds;	PF00289; PF02786; PF02785	Carbamoyl-phosphate synthase L chain, N-terminal domain; Carbamoyl-phosphate synthase L chain, ATP binding domain; Biotin carboxylase C-terminal domain	I	COG0439	Biotin carboxylase
P0A9Q5	Acetyl-coenzyme A carboxylase carboxyl transferase subunit beta OS=Escherichia coli (strain K12) OX=83333 GN=accD PE=1 SV=1	accD	33.322	53.6	76	16	16	16	24	21	15	16	16	16	14	14	16	16	14	14	16	16	14	14	1657500	1590800	1184100	1143800	1.18898	1.14114	0.849396	0.820487	0.69	0.744	0.96	Cytoplasmic	K01963	accD; acetyl-CoA carboxylase carboxyl transferase subunit beta [EC:6.4.1.2 2.1.3.15]	map00061 Fatty acid biosynthesis; map00620 Pyruvate metabolism; map00640 Propanoate metabolism; map00720 Carbon fixation pathways in prokaryotes; map01100 Metabolic pathways; map01110 Biosynthesis of secondary metabolites; map01120 Microbial metabolism in diverse environments; map01130 Biosynthesis of antibiotics; map01200 Carbon metabolism; map01212 Fatty acid metabolism	GO:0001676 long-chain fatty acid metabolic process; GO:0006082 organic acid metabolic process; GO:0006417 regulation of translation; GO:0006629 lipid metabolic process; GO:0006631 fatty acid metabolic process; GO:0006633 fatty acid biosynthetic process; GO:0008152 metabolic process; GO:0008610 lipid biosynthetic process; GO:0009058 biosynthetic process; GO:0009889 regulation of biosynthetic proce…	GO:0005622 intracellular; GO:0005623 cell; GO:0005737 cytoplasm; GO:0009317 acetyl-CoA carboxylase complex; GO:0009329 acetate CoA-transferase complex; GO:0032991 protein-containing complex; GO:1902494 catalytic complex; GO:1990234 transferase complex;	GO:0003676 nucleic acid binding; GO:0003677 DNA binding; GO:0003723 RNA binding; GO:0003729 mRNA binding; GO:0003824 catalytic activity; GO:0003989 acetyl-CoA carboxylase activity; GO:0005488 binding; GO:0008270 zinc ion binding; GO:0016421 CoA carboxylase activity; GO:0016874 ligase activity; GO:0016885 ligase activity, forming carbon-carbon bonds; GO:0043167 ion binding; GO:0043169 cation bindi…			I	COG0777	Acetyl-CoA carboxylase beta subunit
P0A9G6	Isocitrate lyase OS=Escherichia coli (strain K12) OX=83333 GN=aceA PE=1 SV=1	aceA	47.521	62.4	74	20	20	20	14	14	23	23	17	17	19	20	17	17	19	20	17	17	19	20	372630	359150	1217500	1117800	0.485974	0.468393	1.58783	1.4578	3	3.39	0.964	Cytoplasmic	K01637	E4.1.3.1, aceA; isocitrate lyase [EC:4.1.3.1]	map00630 Glyoxylate and dicarboxylate metabolism; map01100 Metabolic pathways; map01110 Biosynthesis of secondary metabolites; map01120 Microbial metabolism in diverse environments; map01200 Carbon metabolism	GO:0001101 response to acid chemical; GO:0001666 response to hypoxia; GO:0005975 carbohydrate metabolic process; GO:0006081 cellular aldehyde metabolic process; GO:0006082 organic acid metabolic process; GO:0006097 glyoxylate cycle; GO:0006102 isocitrate metabolic process; GO:0006950 response to stress; GO:0008152 metabolic process; GO:0009268 response to pH; GO:0009405 pathogenesis; GO:0009605 r…	GO:0005576 extracellular region; GO:0005622 intracellular; GO:0005623 cell; GO:0005737 cytoplasm; GO:0005829 cytosol; GO:0005886 plasma membrane; GO:0016020 membrane; GO:0071944 cell periphery;	GO:0003824 catalytic activity; GO:0004451 isocitrate lyase activity; GO:0005488 binding; GO:0005515 protein binding; GO:0016829 lyase activity; GO:0016830 carbon-carbon lyase activity; GO:0016833 oxo-acid-lyase activity; GO:0019899 enzyme binding; GO:0035375 zymogen binding; GO:0043167 ion binding; GO:0043169 cation binding; GO:0046421 methylisocitrate lyase activity;	PF00463	Isocitrate lyase family	C	COG2224	Isocitrate lyase
P08997	Malate synthase A OS=Escherichia coli (strain K12) OX=83333 GN=aceB PE=1 SV=1	aceB	60.273	43	54	19	19	19	7	9	21	17	12	11	19	17	12	11	19	17	12	11	19	17	1054300	1091600	4273600	4219100	0.396406	0.41043	1.60683	1.58634	4.002	3.915	1.035	Cytoplasmic	K01638	aceB, glcB; malate synthase [EC:2.3.3.9]	map00620 Pyruvate metabolism; map00630 Glyoxylate and dicarboxylate metabolism; map01100 Metabolic pathways; map01110 Biosynthesis of secondary metabolites; map01120 Microbial metabolism in diverse environments; map01200 Carbon metabolism	GO:0005975 carbohydrate metabolic process; GO:0006081 cellular aldehyde metabolic process; GO:0006082 organic acid metabolic process; GO:0006097 glyoxylate cycle; GO:0008152 metabolic process; GO:0009987 cellular process; GO:0019752 carboxylic acid metabolic process; GO:0032787 monocarboxylic acid metabolic process; GO:0043436 oxoacid metabolic process; GO:0044237 cellular metabolic process; GO:0…	GO:0005622 intracellular; GO:0005623 cell; GO:0005737 cytoplasm;	GO:0003824 catalytic activity; GO:0004474 malate synthase activity; GO:0016740 transferase activity; GO:0016746 transferase activity, transferring acyl groups; GO:0046912 transferase activity, transferring acyl groups, acyl groups converted into alkyl on transfer;			H	COG2225	Malate synthase
P0AFG8	Pyruvate dehydrogenase E1 component OS=Escherichia coli (strain K12) OX=83333 GN=aceE PE=1 SV=2	aceE	99.667	69.3	359	54	53	54	94	97	85	83	52	53	48	51	51	53	48	51	52	53	48	51	8988300	9011800	5718600	5916400	1.2132	1.21637	0.771868	0.798567	0.658	0.635	1.003	Cytoplasmic	K00163	aceE; pyruvate dehydrogenase E1 component [EC:1.2.4.1]	map00010 Glycolysis / Gluconeogenesis; map00020 Citrate cycle (TCA cycle); map00620 Pyruvate metabolism; map01100 Metabolic pathways; map01110 Biosynthesis of secondary metabolites; map01120 Microbial metabolism in diverse environments; map01130 Biosynthesis of antibiotics; map01200 Carbon metabolism	GO:0008152 metabolic process; GO:0055114 oxidation-reduction process;		GO:0000287 magnesium ion binding; GO:0003824 catalytic activity; GO:0004738 pyruvate dehydrogenase activity; GO:0005488 binding; GO:0005515 protein binding; GO:0016491 oxidoreductase activity; GO:0016903 oxidoreductase activity, acting on the aldehyde or oxo group of donors; GO:0019842 vitamin binding; GO:0030976 thiamine pyrophosphate binding; GO:0036094 small molecule binding; GO:0042802 identi…	PF00456	Transketolase, thiamine diphosphate binding domain	F	COG2609	Pyruvate dehydrogenase complex, dehydrogenase (E1) component
P06959	Dihydrolipoyllysine-residue acetyltransferase component of pyruvate dehydrogenase complex OS=Escherichia coli (strain K12) OX=83333 GN=aceF PE=1 SV=3	aceF	66.095	70	236	38	38	38	62	65	53	56	37	38	31	36	37	38	31	36	37	38	31	36	8899900	9117200	6284700	6039100	1.17332	1.20197	0.828545	0.796166	0.679	0.689	1.024	Cytoplasmic	K00627	DLAT, aceF, pdhC; pyruvate dehydrogenase E2 component (dihydrolipoamide acetyltransferase) [EC:2.3.1.12]	map00010 Glycolysis / Gluconeogenesis; map00020 Citrate cycle (TCA cycle); map00620 Pyruvate metabolism; map01100 Metabolic pathways; map01110 Biosynthesis of secondary metabolites; map01120 Microbial metabolism in diverse environments; map01130 Biosynthesis of antibiotics; map01200 Carbon metabolism	GO:0006082 organic acid metabolic process; GO:0006084 acetyl-CoA metabolic process; GO:0006085 acetyl-CoA biosynthetic process; GO:0006086 acetyl-CoA biosynthetic process from pyruvate; GO:0006090 pyruvate metabolic process; GO:0006139 nucleobase-containing compound metabolic process; GO:0006163 purine nucleotide metabolic process; GO:0006164 purine nucleotide biosynthetic process; GO:0006637 acy…	GO:0005622 intracellular; GO:0005623 cell; GO:0005737 cytoplasm; GO:0032991 protein-containing complex; GO:0045254 pyruvate dehydrogenase complex; GO:1902494 catalytic complex; GO:1990204 oxidoreductase complex;	GO:0003824 catalytic activity; GO:0004742 dihydrolipoyllysine-residue acetyltransferase activity; GO:0005488 binding; GO:0005504 fatty acid binding; GO:0008289 lipid binding; GO:0016407 acetyltransferase activity; GO:0016417 S-acyltransferase activity; GO:0016418 S-acetyltransferase activity; GO:0016740 transferase activity; GO:0016746 transferase activity, transferring acyl groups; GO:0016747 tr…	PF00364; PF00198	Biotin-requiring enzyme; 2-oxoacid dehydrogenases acyltransferase (catalytic domain)	F	COG0508	Pyruvate/2-oxoglutarate dehydrogenase complex, dihydrolipoamide acyltransferase (E2) component, and related enzymes
P0A6A3	Acetate kinase OS=Escherichia coli (strain K12) OX=83333 GN=ackA PE=1 SV=1	ackA	43.29	83	122	20	20	20	35	34	26	27	19	20	18	19	19	20	18	19	19	20	18	19	4325700	4343500	2320000	2204400	1.31145	1.31685	0.703371	0.668324	0.51	0.534	1.004	Cytoplasmic	K00925	ackA; acetate kinase [EC:2.7.2.1]	map00430 Taurine and hypotaurine metabolism; map00620 Pyruvate metabolism; map00640 Propanoate metabolism; map00680 Methane metabolism; map00720 Carbon fixation pathways in prokaryotes; map01100 Metabolic pathways; map01120 Microbial metabolism in diverse environments; map01200 Carbon metabolism	GO:0006082 organic acid metabolic process; GO:0006083 acetate metabolic process; GO:0006091 generation of precursor metabolites and energy; GO:0006113 fermentation; GO:0006629 lipid metabolic process; GO:0006631 fatty acid metabolic process; GO:0006633 fatty acid biosynthetic process; GO:0006793 phosphorus metabolic process; GO:0006796 phosphate-containing compound metabolic process; GO:0008152 m…	GO:0005622 intracellular; GO:0005623 cell; GO:0005737 cytoplasm; GO:0005829 cytosol;	GO:0003824 catalytic activity; GO:0005488 binding; GO:0008270 zinc ion binding; GO:0008776 acetate kinase activity; GO:0016301 kinase activity; GO:0016740 transferase activity; GO:0016772 transferase activity, transferring phosphorus-containing groups; GO:0016774 phosphotransferase activity, carboxyl group as acceptor; GO:0043167 ion binding; GO:0043169 cation binding; GO:0046872 metal ion bindin…			F	COG0282	Acetate kinase
P25516	Aconitate hydratase A OS=Escherichia coli (strain K12) OX=83333 GN=acnA PE=1 SV=3	acnA	97.676	45.1	139	30	30	30	32	36	37	34	27	28	29	26	27	28	29	26	27	28	29	26	379550	379130	685110	706200	0.706143	0.705361	1.27463	1.31387	1.861	1.807	0.999	Cytoplasmic	K01681	ACO, acnA; aconitate hydratase [EC:4.2.1.3]	map00020 Citrate cycle (TCA cycle); map00630 Glyoxylate and dicarboxylate metabolism; map00720 Carbon fixation pathways in prokaryotes; map01100 Metabolic pathways; map01110 Biosynthesis of secondary metabolites; map01120 Microbial metabolism in diverse environments; map01130 Biosynthesis of antibiotics; map01200 Carbon metabolism; map01210 2-Oxocarboxylic acid metabolism; map01230 Biosynthesis o…	GO:0005975 carbohydrate metabolic process; GO:0006081 cellular aldehyde metabolic process; GO:0006082 organic acid metabolic process; GO:0006091 generation of precursor metabolites and energy; GO:0006097 glyoxylate cycle; GO:0006099 tricarboxylic acid cycle; GO:0006101 citrate metabolic process; GO:0006629 lipid metabolic process; GO:0006631 fatty acid metabolic process; GO:0006950 response to st…	GO:0005622 intracellular; GO:0005623 cell; GO:0005737 cytoplasm; GO:0005829 cytosol;	GO:0003676 nucleic acid binding; GO:0003723 RNA binding; GO:0003729 mRNA binding; GO:0003730 mRNA 3'-UTR binding; GO:0003824 catalytic activity; GO:0003994 aconitate hydratase activity; GO:0005488 binding; GO:0005506 iron ion binding; GO:0016829 lyase activity; GO:0016835 carbon-oxygen lyase activity; GO:0016836 hydro-lyase activity; GO:0043167 ion binding; GO:0043169 cation binding; GO:0046872 m…	PF00694	Aconitase C-terminal domain	C	COG1048	Aconitase A
P36683	Aconitate hydratase B OS=Escherichia coli (strain K12) OX=83333 GN=acnB PE=1 SV=3	acnB	93.497	70.9	413	56	56	56	99	93	110	111	53	55	54	55	53	55	54	55	53	55	54	55	6282600	5960900	8297200	8359500	0.869558	0.825032	1.14839	1.15702	1.331	1.392	0.949	Cytoplasmic	K01682	acnB; aconitate hydratase 2 / 2-methylisocitrate dehydratase [EC:4.2.1.3 4.2.1.99]	map00020 Citrate cycle (TCA cycle); map00630 Glyoxylate and dicarboxylate metabolism; map00640 Propanoate metabolism; map00720 Carbon fixation pathways in prokaryotes; map01100 Metabolic pathways; map01110 Biosynthesis of secondary metabolites; map01120 Microbial metabolism in diverse environments; map01130 Biosynthesis of antibiotics; map01200 Carbon metabolism; map01210 2-Oxocarboxylic acid met…	GO:0005975 carbohydrate metabolic process; GO:0006081 cellular aldehyde metabolic process; GO:0006082 organic acid metabolic process; GO:0006091 generation of precursor metabolites and energy; GO:0006097 glyoxylate cycle; GO:0006099 tricarboxylic acid cycle; GO:0006101 citrate metabolic process; GO:0006417 regulation of translation; GO:0006629 lipid metabolic process; GO:0006631 fatty acid metabo…	GO:0005622 intracellular; GO:0005623 cell; GO:0005737 cytoplasm; GO:0005829 cytosol;	GO:0003676 nucleic acid binding; GO:0003723 RNA binding; GO:0003729 mRNA binding; GO:0003730 mRNA 3'-UTR binding; GO:0003824 catalytic activity; GO:0003994 aconitate hydratase activity; GO:0005488 binding; GO:0016829 lyase activity; GO:0016835 carbon-oxygen lyase activity; GO:0016836 hydro-lyase activity; GO:0047456 2-methylisocitrate dehydratase activity; GO:0048037 cofactor binding; GO:0051536 …	PF11791	Aconitate B N-terminal domain	C	COG1049	Aconitase B
P21515	Acyl carrier protein phosphodiesterase OS=Escherichia coli (strain K12) OX=83333 GN=acpH PE=1 SV=2	acpH	22.961	6.7	1	1	1	1	0	0	0	1	0	0	1	1	0	0	1	1	0	0	1	1	0	0	0	0								Cytoplasmic	K08682	acpH; acyl carrier protein phosphodiesterase [EC:3.1.4.14]	map00770 Pantothenate and CoA biosynthesis	GO:0006082 organic acid metabolic process; GO:0006629 lipid metabolic process; GO:0006631 fatty acid metabolic process; GO:0006633 fatty acid biosynthetic process; GO:0008152 metabolic process; GO:0008610 lipid biosynthetic process; GO:0009058 biosynthetic process; GO:0009987 cellular process; GO:0016053 organic acid biosynthetic process; GO:0019752 carboxylic acid metabolic process; GO:0032787 m…		GO:0003824 catalytic activity; GO:0008081 phosphoric diester hydrolase activity; GO:0008770 [acyl-carrier-protein] phosphodiesterase activity; GO:0016787 hydrolase activity; GO:0016788 hydrolase activity, acting on ester bonds; GO:0042578 phosphoric ester hydrolase activity; GO:0140096 catalytic activity, acting on a protein;			I	COG3124	Uncharacterized protein conserved in bacteria
P0A6A8	Acyl carrier protein OS=Escherichia coli (strain K12) OX=83333 GN=acpP PE=1 SV=2	acpP	8.6394	42.3	17	4	4	4	5	4	4	4	4	3	3	4	4	3	3	4	4	3	3	4	15484000	16456000	11847000	10393000	1.14315	1.21491	0.87464	0.767294	0.671	0.72	1.063	Cytoplasmic	K02078	acpP; acyl carrier protein	map00998 Biosynthesis of various secondary metabolites - part 2; map01100 Metabolic pathways; map01130 Biosynthesis of antibiotics	GO:0005975 carbohydrate metabolic process; GO:0006082 organic acid metabolic process; GO:0006629 lipid metabolic process; GO:0006631 fatty acid metabolic process; GO:0006633 fatty acid biosynthetic process; GO:0006643 membrane lipid metabolic process; GO:0006644 phospholipid metabolic process; GO:0006664 glycolipid metabolic process; GO:0006793 phosphorus metabolic process; GO:0006796 phosphate-c…	GO:0005622 intracellular; GO:0005623 cell; GO:0005737 cytoplasm; GO:0005829 cytosol;	GO:0000035 acyl binding; GO:0000036 acyl carrier activity; GO:0005488 binding; GO:0008289 lipid binding; GO:0019842 vitamin binding; GO:0031177 phosphopantetheine binding; GO:0033218 amide binding; GO:0036094 small molecule binding; GO:0043167 ion binding; GO:0043168 anion binding; GO:0044620 ACP phosphopantetheine attachment site binding; GO:0048037 cofactor binding; GO:0051192 prosthetic group …	PF00550	Phosphopantetheine attachment site	IQ	COG0236	Acyl carrier protein
P24224	Holo-[acyl-carrier-protein] synthase OS=Escherichia coli (strain K12) OX=83333 GN=acpS PE=1 SV=3	acpS	14.052	11.1	3	1	1	1	1	0	1	1	1	1	1	1	1	1	1	1	1	1	1	1	0	0	0	0								Cytoplasmic	K00997	acpS; holo-[acyl-carrier protein] synthase [EC:2.7.8.7]	map00770 Pantothenate and CoA biosynthesis	GO:0006082 organic acid metabolic process; GO:0006464 cellular protein modification process; GO:0006629 lipid metabolic process; GO:0006631 fatty acid metabolic process; GO:0006633 fatty acid biosynthetic process; GO:0006807 nitrogen compound metabolic process; GO:0008152 metabolic process; GO:0008610 lipid biosynthetic process; GO:0009058 biosynthetic process; GO:0009987 cellular process; GO:001…		GO:0003824 catalytic activity; GO:0008897 holo-[acyl-carrier-protein] synthase activity; GO:0016740 transferase activity; GO:0016772 transferase activity, transferring phosphorus-containing groups; GO:0016780 phosphotransferase activity, for other substituted phosphate groups;	PF01648	4'-phosphopantetheinyl transferase superfamily	I	COG0736	Phosphopantetheinyl transferase (holo-ACP synthase)
P37623	4'-phosphopantetheinyl transferase AcpT OS=Escherichia coli (strain K12) OX=83333 GN=acpT PE=3 SV=1	acpT	21.768	17.4	5	2	2	2	1	2	1	1	2	2	2	1	2	2	2	1	2	2	2	1	38269	38774	46766	0	0.927291	0.939528	1.13318			1.206	1.013	Unknown	K06133	LYS5, acpT; 4'-phosphopantetheinyl transferase [EC:2.7.8.-]	map00770 Pantothenate and CoA biosynthesis	GO:0006082 organic acid metabolic process; GO:0006464 cellular protein modification process; GO:0006520 cellular amino acid metabolic process; GO:0006553 lysine metabolic process; GO:0006629 lipid metabolic process; GO:0006631 fatty acid metabolic process; GO:0006633 fatty acid biosynthetic process; GO:0006807 nitrogen compound metabolic process; GO:0008152 metabolic process; GO:0008610 lipid bio…		GO:0003824 catalytic activity; GO:0008897 holo-[acyl-carrier-protein] synthase activity; GO:0016740 transferase activity; GO:0016772 transferase activity, transferring phosphorus-containing groups; GO:0016780 phosphotransferase activity, for other substituted phosphate groups;	PF01648	4'-phosphopantetheinyl transferase superfamily	H	COG2091	Phosphopantetheinyl transferase
P0AE06	Multidrug efflux pump subunit AcrA OS=Escherichia coli (strain K12) OX=83333 GN=acrA PE=1 SV=1	acrA	42.196	72.3	117	25	25	25	29	28	33	27	24	25	23	23	24	25	23	23	24	25	23	23	2534200	2542200	2706700	2651200	0.971488	0.974555	1.03762	1.01634	1.046	1.065	1.003	CytoplasmicMembrane	K03585	acrA, mexA, adeI, smeD, mtrC, cmeA; membrane fusion protein, multidrug efflux system	map01501 beta-Lactam resistance; map01503 Cationic antimicrobial peptide (CAMP) resistance	GO:0006810 transport; GO:0006811 ion transport; GO:0006820 anion transport; GO:0006855 drug transmembrane transport; GO:0006869 lipid transport; GO:0010876 lipid localization; GO:0015711 organic anion transport; GO:0015718 monocarboxylic acid transport; GO:0015721 bile acid and bile salt transport; GO:0015849 organic acid transport; GO:0015850 organic hydroxy compound transport; GO:0015893 drug t…	GO:0005623 cell; GO:0005886 plasma membrane; GO:0016020 membrane; GO:0016021 integral component of membrane; GO:0030288 outer membrane-bounded periplasmic space; GO:0030313 cell envelope; GO:0031224 intrinsic component of membrane; GO:0031226 intrinsic component of plasma membrane; GO:0031975 envelope; GO:0032991 protein-containing complex; GO:0042597 periplasmic space; GO:0071944 cell periphery;…	GO:0005215 transporter activity; GO:0005488 binding; GO:0005515 protein binding; GO:0022857 transmembrane transporter activity; GO:0042802 identical protein binding;			M	COG0845	Membrane-fusion protein
P31224	Multidrug efflux pump subunit AcrB OS=Escherichia coli (strain K12) OX=83333 GN=acrB PE=1 SV=1	acrB	113.57	38.8	142	32	32	32	32	34	38	38	29	29	32	32	29	29	32	32	29	29	32	32	1270500	1267200	1501000	1434400	0.928541	0.92613	1.097	1.04833	1.129	1.185	0.997	CytoplasmicMembrane	K18138	acrB, mexB, adeJ, smeE, mtrD, cmeB; multidrug efflux pump	map01501 beta-Lactam resistance; map01503 Cationic antimicrobial peptide (CAMP) resistance	GO:0006810 transport; GO:0006811 ion transport; GO:0006812 cation transport; GO:0006855 drug transmembrane transport; GO:0015672 monovalent inorganic cation transport; GO:0015893 drug transport; GO:0034220 ion transmembrane transport; GO:0042221 response to chemical; GO:0042493 response to drug; GO:0046618 drug export; GO:0050896 response to stimulus; GO:0051179 localization; GO:0051234 establish…	GO:0005623 cell; GO:0005886 plasma membrane; GO:0005887 integral component of plasma membrane; GO:0016020 membrane; GO:0016021 integral component of membrane; GO:0031224 intrinsic component of membrane; GO:0031226 intrinsic component of plasma membrane; GO:0032991 protein-containing complex; GO:0071944 cell periphery; GO:0098796 membrane protein complex; GO:1902495 transmembrane transporter compl…	GO:0005215 transporter activity; GO:0005488 binding; GO:0005515 protein binding; GO:0008324 cation transmembrane transporter activity; GO:0015075 ion transmembrane transporter activity; GO:0015077 monovalent inorganic cation transmembrane transporter activity; GO:0015078 proton transmembrane transporter activity; GO:0015291 secondary active transmembrane transporter activity; GO:0015297 antiporte…			V	COG0841	Cation/multidrug efflux pump
P24177	Probable aminoglycoside efflux pump OS=Escherichia coli (strain K12) OX=83333 GN=acrD PE=3 SV=3	acrD	113.05	5.4	13	4	4	4	4	2	2	5	4	2	3	4	4	2	3	4	4	2	3	4	25228	36795	31527	34713	0.786758	1.14749	0.983199	1.08256	1.376	0.857	1.458	CytoplasmicMembrane	K18324	acrD; multidrug efflux pump	map02020 Two-component system	GO:0006810 transport; GO:0006811 ion transport; GO:0006812 cation transport; GO:0006855 drug transmembrane transport; GO:0015672 monovalent inorganic cation transport; GO:0015893 drug transport; GO:0034220 ion transmembrane transport; GO:0042221 response to chemical; GO:0042493 response to drug; GO:0046618 drug export; GO:0050896 response to stimulus; GO:0051179 localization; GO:0051234 establish…	GO:0005623 cell; GO:0005886 plasma membrane; GO:0016020 membrane; GO:0071944 cell periphery;	GO:0005215 transporter activity; GO:0008324 cation transmembrane transporter activity; GO:0015075 ion transmembrane transporter activity; GO:0015077 monovalent inorganic cation transmembrane transporter activity; GO:0015078 proton transmembrane transporter activity; GO:0015291 secondary active transmembrane transporter activity; GO:0015297 antiporter activity; GO:0015298 solute:cation antiporter …			U	COG0841	Cation/multidrug efflux pump
P0ACS9	HTH-type transcriptional regulator AcrR OS=Escherichia coli (strain K12) OX=83333 GN=acrR PE=1 SV=1	acrR	24.766	31.6	15	6	6	6	4	4	3	4	6	6	6	6	6	6	6	6	6	6	6	6	116230	115090	76471	84298	1.18575	1.17412	0.780139	0.859988	0.725	0.664	0.99	Cytoplasmic	K03577	acrR, smeT; TetR/AcrR family transcriptional regulator, acrAB operon repressor		GO:0006139 nucleobase-containing compound metabolic process; GO:0006351 transcription, DNA-templated; GO:0006355 regulation of transcription, DNA-templated; GO:0006725 cellular aromatic compound metabolic process; GO:0006807 nitrogen compound metabolic process; GO:0008152 metabolic process; GO:0009058 biosynthetic process; GO:0009059 macromolecule biosynthetic process; GO:0009889 regulation of bi…		GO:0003676 nucleic acid binding; GO:0003677 DNA binding; GO:0003700 DNA-binding transcription factor activity; GO:0005488 binding; GO:0008144 drug binding; GO:0043565 sequence-specific DNA binding; GO:0097159 organic cyclic compound binding; GO:0140110 transcription regulator activity; GO:1901363 heterocyclic compound binding;	PF00440; PF08361	Bacterial regulatory proteins, tetR family; MAATS-type transcriptional repressor, C-terminal region	K	COG1309	Transcriptional regulator
P27550	Acetyl-coenzyme A synthetase OS=Escherichia coli (strain K12) OX=83333 GN=acs PE=1 SV=2	acs	72.093	38.5	92	21	21	21	23	22	23	24	19	20	21	20	19	20	21	20	19	20	21	20	275270	253890	234850	233140	1.10423	1.01846	0.942085	0.935225	0.847	0.925	0.922	Cytoplasmic	K01895	ACSS1_2, acs; acetyl-CoA synthetase [EC:6.2.1.1]	map00010 Glycolysis / Gluconeogenesis; map00620 Pyruvate metabolism; map00630 Glyoxylate and dicarboxylate metabolism; map00640 Propanoate metabolism; map00680 Methane metabolism; map00720 Carbon fixation pathways in prokaryotes; map01100 Metabolic pathways; map01110 Biosynthesis of secondary metabolites; map01120 Microbial metabolism in diverse environments; map01130 Biosynthesis of antibiotics;…	GO:0006082 organic acid metabolic process; GO:0006083 acetate metabolic process; GO:0006084 acetyl-CoA metabolic process; GO:0006085 acetyl-CoA biosynthetic process; GO:0006139 nucleobase-containing compound metabolic process; GO:0006163 purine nucleotide metabolic process; GO:0006164 purine nucleotide biosynthetic process; GO:0006464 cellular protein modification process; GO:0006473 protein acet…	GO:0005622 intracellular; GO:0005623 cell; GO:0005737 cytoplasm; GO:0005829 cytosol;	GO:0003824 catalytic activity; GO:0003987 acetate-CoA ligase activity; GO:0016405 CoA-ligase activity; GO:0016787 hydrolase activity; GO:0016874 ligase activity; GO:0016877 ligase activity, forming carbon-sulfur bonds; GO:0016878 acid-thiol ligase activity; GO:0019213 deacetylase activity; GO:0033558 protein deacetylase activity; GO:0050218 propionate-CoA ligase activity; GO:0140096 catalytic act…	PF13193	Domain of unknown function (DUF4009)	F	COG0365	Acyl-coenzyme A synthetases/AMP-(fatty) acid ligases
P26646	Probable acrylyl-CoA reductase AcuI OS=Escherichia coli (strain K12) OX=83333 GN=acuI PE=1 SV=1	acuI	34.723	49.1	57	12	12	12	13	14	14	16	11	12	12	12	11	12	12	12	11	12	12	12	1106300	1150200	1862400	1935600	0.730894	0.759898	1.23042	1.27878	1.75	1.619	1.04	Cytoplasmic	K19745	acuI; acrylyl-CoA reductase (NADPH) [EC:1.3.1.-]	map00640 Propanoate metabolism; map01100 Metabolic pathways	GO:0008152 metabolic process; GO:0055114 oxidation-reduction process;		GO:0003824 catalytic activity; GO:0016491 oxidoreductase activity; GO:0016627 oxidoreductase activity, acting on the CH-CH group of donors; GO:0016628 oxidoreductase activity, acting on the CH-CH group of donors, NAD or NADP as acceptor; GO:0043957 acryloyl-CoA reductase (NADP+) activity;	PF08240	Alcohol dehydrogenase GroES-like domain	C	COG0604	NADPH:quinone reductase and related Zn-dependent oxidoreductases
P22333	Adenosine deaminase OS=Escherichia coli (strain K12) OX=83333 GN=add PE=3 SV=2	add	36.397	42.3	36	9	9	9	7	6	10	13	6	7	8	9	6	7	8	9	6	7	8	9	176860	173140	886500	818130	0.344315	0.337073	1.72586	1.59275	4.626	5.12	0.979	Cytoplasmic	K01488	add, ADA; adenosine deaminase [EC:3.5.4.4]	map00230 Purine metabolism; map01100 Metabolic pathways	GO:0006139 nucleobase-containing compound metabolic process; GO:0006144 purine nucleobase metabolic process; GO:0006152 purine nucleoside catabolic process; GO:0006154 adenosine catabolic process; GO:0006163 purine nucleotide metabolic process; GO:0006164 purine nucleotide biosynthetic process; GO:0006725 cellular aromatic compound metabolic process; GO:0006753 nucleoside phosphate metabolic proc…	GO:0005622 intracellular; GO:0005623 cell; GO:0005737 cytoplasm; GO:0005829 cytosol;	GO:0003824 catalytic activity; GO:0004000 adenosine deaminase activity; GO:0016787 hydrolase activity; GO:0016810 hydrolase activity, acting on carbon-nitrogen (but not peptide) bonds; GO:0016814 hydrolase activity, acting on carbon-nitrogen (but not peptide) bonds, in cyclic amidines; GO:0019239 deaminase activity;	PF00962	Adenosine/AMP deaminase	F	COG1816	Adenosine deaminase
P31441	Adenine deaminase OS=Escherichia coli (strain K12) OX=83333 GN=ade PE=1 SV=2	ade	63.739	30.3	37	11	11	11	13	11	6	7	10	10	5	6	10	10	5	6	10	10	5	6	134480	141610	50832	50351	1.42581	1.50141	0.538941	0.533842	0.374	0.359	1.053	Cytoplasmic	K01486	ade; adenine deaminase [EC:3.5.4.2]	map00230 Purine metabolism; map01100 Metabolic pathways	GO:0006040 amino sugar metabolic process; GO:0006044 N-acetylglucosamine metabolic process; GO:0006046 N-acetylglucosamine catabolic process; GO:0006139 nucleobase-containing compound metabolic process; GO:0006144 purine nucleobase metabolic process; GO:0006145 purine nucleobase catabolic process; GO:0006146 adenine catabolic process; GO:0006725 cellular aromatic compound metabolic process; GO:00…		GO:0000034 adenine deaminase activity; GO:0003824 catalytic activity; GO:0004096 catalase activity; GO:0004601 peroxidase activity; GO:0005488 binding; GO:0005506 iron ion binding; GO:0008198 ferrous iron binding; GO:0008448 N-acetylglucosamine-6-phosphate deacetylase activity; GO:0016209 antioxidant activity; GO:0016491 oxidoreductase activity; GO:0016684 oxidoreductase activity, acting on perox…	PF01979	Amidohydrolase family	F	COG1001	Adenine deaminase
P31466	Adenine permease AdeP OS=Escherichia coli (strain K12) OX=83333 GN=adeP PE=1 SV=2	adeP	46.865	6.3	18	2	2	2	5	5	3	5	2	2	2	2	2	2	2	2	2	2	2	2	212580	241810	144550	160540	1.11961	1.27356	0.76131	0.845526	0.755	0.598	1.138	CytoplasmicMembrane	K06901	pbuG; putative MFS transporter, AGZA family, xanthine/uracil permease		GO:0006810 transport; GO:0006811 ion transport; GO:0006812 cation transport; GO:0006863 purine nucleobase transport; GO:0015672 monovalent inorganic cation transport; GO:0015851 nucleobase transport; GO:0015853 adenine transport; GO:0015854 guanine transport; GO:0034220 ion transmembrane transport; GO:0035344 hypoxanthine transport; GO:0051179 localization; GO:0051234 establishment of localizatio…	GO:0005623 cell; GO:0005886 plasma membrane; GO:0005887 integral component of plasma membrane; GO:0016020 membrane; GO:0016021 integral component of membrane; GO:0031224 intrinsic component of membrane; GO:0031226 intrinsic component of plasma membrane; GO:0071944 cell periphery;	GO:0005215 transporter activity; GO:0005345 purine nucleobase transmembrane transporter activity; GO:0008324 cation transmembrane transporter activity; GO:0015075 ion transmembrane transporter activity; GO:0015077 monovalent inorganic cation transmembrane transporter activity; GO:0015078 proton transmembrane transporter activity; GO:0015205 nucleobase transmembrane transporter activity; GO:001520…			S	COG2252	Permeases
P0A9Q7	Aldehyde-alcohol dehydrogenase OS=Escherichia coli (strain K12) OX=83333 GN=adhE PE=1 SV=2	adhE	96.126	64.9	350	51	51	51	94	94	82	80	48	51	49	47	48	51	49	47	48	51	49	47	5074200	4911700	3061300	3154900	1.25273	1.21261	0.755779	0.778887	0.622	0.623	0.968	Cytoplasmic	K04072	adhE; acetaldehyde dehydrogenase / alcohol dehydrogenase [EC:1.2.1.10 1.1.1.1]	map00010 Glycolysis / Gluconeogenesis; map00071 Fatty acid degradation; map00350 Tyrosine metabolism; map00620 Pyruvate metabolism; map00625 Chloroalkane and chloroalkene degradation; map00626 Naphthalene degradation; map00650 Butanoate metabolism; map01100 Metabolic pathways; map01110 Biosynthesis of secondary metabolites; map01120 Microbial metabolism in diverse environments; map01130 Biosynthe…	GO:0006066 alcohol metabolic process; GO:0006067 ethanol metabolic process; GO:0006115 ethanol biosynthetic process; GO:0008152 metabolic process; GO:0009058 biosynthetic process; GO:0009987 cellular process; GO:0016999 antibiotic metabolic process; GO:0017000 antibiotic biosynthetic process; GO:0017144 drug metabolic process; GO:0034308 primary alcohol metabolic process; GO:0034309 primary alcoh…	GO:0005622 intracellular; GO:0005623 cell; GO:0005737 cytoplasm; GO:0005829 cytosol;	GO:0003824 catalytic activity; GO:0004022 alcohol dehydrogenase (NAD+) activity; GO:0005488 binding; GO:0005515 protein binding; GO:0008774 acetaldehyde dehydrogenase (acetylating) activity; GO:0016491 oxidoreductase activity; GO:0016614 oxidoreductase activity, acting on CH-OH group of donors; GO:0016616 oxidoreductase activity, acting on the CH-OH group of donors, NAD or NADP as acceptor; GO:00…			C	COG1454	Alcohol dehydrogenase, class IV
P39451	Alcohol dehydrogenase, propanol-preferring OS=Escherichia coli (strain K12) OX=83333 GN=adhP PE=1 SV=1	adhP	35.379	31.5	12	6	6	6	0	0	6	6	0	0	6	6	0	0	6	6	0	0	6	6	0	0	59171	63386			0.965608	1.03439				Cytoplasmic	K13953	adhP; alcohol dehydrogenase, propanol-preferring [EC:1.1.1.1]	map00010 Glycolysis / Gluconeogenesis; map00071 Fatty acid degradation; map00350 Tyrosine metabolism; map00625 Chloroalkane and chloroalkene degradation; map00626 Naphthalene degradation; map01100 Metabolic pathways; map01110 Biosynthesis of secondary metabolites; map01120 Microbial metabolism in diverse environments; map01130 Biosynthesis of antibiotics; map01220 Degradation of aromatic compounds	GO:0006081 cellular aldehyde metabolic process; GO:0006117 acetaldehyde metabolic process; GO:0006950 response to stress; GO:0006974 cellular response to DNA damage stimulus; GO:0008152 metabolic process; GO:0009056 catabolic process; GO:0009636 response to toxic substance; GO:0009987 cellular process; GO:0010033 response to organic substance; GO:0033554 cellular response to stress; GO:0042221 re…		GO:0003824 catalytic activity; GO:0004022 alcohol dehydrogenase (NAD+) activity; GO:0005488 binding; GO:0008270 zinc ion binding; GO:0016491 oxidoreductase activity; GO:0016614 oxidoreductase activity, acting on CH-OH group of donors; GO:0016616 oxidoreductase activity, acting on the CH-OH group of donors, NAD or NADP as acceptor; GO:0043167 ion binding; GO:0043169 cation binding; GO:0046872 meta…	PF08240	Alcohol dehydrogenase GroES-like domain	C	COG1064	Zn-dependent alcohol dehydrogenases
P69441	Adenylate kinase OS=Escherichia coli (strain K12) OX=83333 GN=adk PE=1 SV=1	adk	23.586	57.9	81	13	13	13	20	19	21	21	12	12	12	13	12	12	12	13	12	12	12	13	3852000	4020700	3604000	3613400	1.02107	1.06578	0.955328	0.95782	0.938	0.896	1.044	Unknown	K00939	adk, AK; adenylate kinase [EC:2.7.4.3]	map00230 Purine metabolism; map00730 Thiamine metabolism; map01100 Metabolic pathways; map01110 Biosynthesis of secondary metabolites; map01130 Biosynthesis of antibiotics	GO:0006139 nucleobase-containing compound metabolic process; GO:0006163 purine nucleotide metabolic process; GO:0006164 purine nucleotide biosynthetic process; GO:0006172 ADP biosynthetic process; GO:0006412 translation; GO:0006518 peptide metabolic process; GO:0006629 lipid metabolic process; GO:0006644 phospholipid metabolic process; GO:0006725 cellular aromatic compound metabolic process; GO:0…	GO:0005622 intracellular; GO:0005623 cell; GO:0005737 cytoplasm; GO:0005829 cytosol;	GO:0000166 nucleotide binding; GO:0000287 magnesium ion binding; GO:0003824 catalytic activity; GO:0004017 adenylate kinase activity; GO:0005488 binding; GO:0005524 ATP binding; GO:0008144 drug binding; GO:0016208 AMP binding; GO:0016301 kinase activity; GO:0016740 transferase activity; GO:0016772 transferase activity, transferring phosphorus-containing groups; GO:0016776 phosphotransferase activ…	PF00406; PF05191	Adenylate kinase; Adenylate kinase, active site lid	F	COG0563	Adenylate kinase and related kinases
P37127	Putative oxidoreductase AegA OS=Escherichia coli (strain K12) OX=83333 GN=aegA PE=2 SV=2	aegA	71.843	8.5	2	3	2	2	0	1	0	1	2	3	1	2	1	2	0	1	1	2	0	1	0	0	0	0								Cytoplasmic				GO:0006082 organic acid metabolic process; GO:0006091 generation of precursor metabolites and energy; GO:0006520 cellular amino acid metabolic process; GO:0006536 glutamate metabolic process; GO:0006537 glutamate biosynthetic process; GO:0006807 nitrogen compound metabolic process; GO:0008152 metabolic process; GO:0008652 cellular amino acid biosynthetic process; GO:0009058 biosynthetic process; …	GO:0005622 intracellular; GO:0005623 cell; GO:0005737 cytoplasm; GO:0005829 cytosol;	GO:0003824 catalytic activity; GO:0004355 glutamate synthase (NADPH) activity; GO:0009055 electron transfer activity; GO:0015930 glutamate synthase activity; GO:0016491 oxidoreductase activity; GO:0016638 oxidoreductase activity, acting on the CH-NH2 group of donors; GO:0016639 oxidoreductase activity, acting on the CH-NH2 group of donors, NAD or NADP as acceptor; GO:0045181 glutamate synthase ac…	PF13247; PF07992	4Fe-4S dicluster domain; Pyridine nucleotide-disulphide oxidoreductase	C	COG1142	Fe-S-cluster-containing hydrogenase components 2
P50466	Aerotaxis receptor OS=Escherichia coli (strain K12) OX=83333 GN=aer PE=1 SV=1	aer	55.065	38.3	23	15	14	14	12	11	0	0	14	13	1	1	13	12	0	0	13	12	0	0	429520	435270	0	0	0.993351	1.00665					1.013	CytoplasmicMembrane	K03776	aer; aerotaxis receptor	map02020 Two-component system; map02030 Bacterial chemotaxis	GO:0006935 chemotaxis; GO:0007154 cell communication; GO:0007165 signal transduction; GO:0009453 energy taxis; GO:0009454 aerotaxis; GO:0009605 response to external stimulus; GO:0009987 cellular process; GO:0023052 signaling; GO:0040011 locomotion; GO:0042221 response to chemical; GO:0042330 taxis; GO:0050789 regulation of biological process; GO:0050794 regulation of cellular process; GO:0050896 …	GO:0005623 cell; GO:0005886 plasma membrane; GO:0016020 membrane; GO:0071944 cell periphery;	GO:0005488 binding; GO:0005515 protein binding; GO:0042802 identical protein binding;	PF08447	PAS fold	T	COG0840	Methyl-accepting chemotaxis protein
P42909	N-acetylgalactosamine-specific phosphotransferase enzyme IIB component 1 OS=Escherichia coli (strain K12) OX=83333 GN=agaB PE=4 SV=1	agaB	17.622	7.6	5	1	1	1	0	1	2	2	1	1	1	1	1	1	1	1	1	1	1	1	0	0	0	0								Cytoplasmic	K10984	PTS-Gam-EIIB, agaB; PTS system, galactosamine-specific IIB component [EC:2.7.1.-]	map00052 Galactose metabolism; map01100 Metabolic pathways; map02060 Phosphotransferase system (PTS)						G	COG3444	Phosphotransferase system, mannose/fructose/N-acetylgalactosamine-specific component IIB
P0ACK2	Putative aga operon transcriptional repressor OS=Escherichia coli (strain K12) OX=83333 GN=agaR PE=4 SV=1	agaR	29.572	41.3	17	8	8	8	3	2	6	6	5	5	7	7	5	5	7	7	5	5	7	7	240050	251860	331500	341750	0.824093	0.864637	1.13804	1.17323	1.424	1.316	1.049	Cytoplasmic	K02081	agaR; DeoR family transcriptional regulator, aga operon transcriptional repressor		GO:0006355 regulation of transcription, DNA-templated; GO:0009889 regulation of biosynthetic process; GO:0010468 regulation of gene expression; GO:0010556 regulation of macromolecule biosynthetic process; GO:0019219 regulation of nucleobase-containing compound metabolic process; GO:0019222 regulation of metabolic process; GO:0031323 regulation of cellular metabolic process; GO:0031326 regulation …		GO:0003676 nucleic acid binding; GO:0003677 DNA binding; GO:0005488 binding; GO:0097159 organic cyclic compound binding; GO:1901363 heterocyclic compound binding;	PF08220; PF00455	DeoR-like helix-turn-helix domain; DeoR C terminal sensor domain	K	COG1349	Transcriptional regulators of sugar metabolism
P42904	N-acetylgalactosamine-specific phosphotransferase enzyme IIB component 2 OS=Escherichia coli (strain K12) OX=83333 GN=agaV PE=4 SV=1	agaV	17.086	6.4	2	1	1	1	0	0	1	1	0	0	1	1	0	0	1	1	0	0	1	1	0	0	0	0								Cytoplasmic	K02745	PTS-Aga-EIIB, agaV; PTS system, N-acetylgalactosamine-specific IIB component [EC:2.7.1.-]	map00052 Galactose metabolism; map01100 Metabolic pathways; map02060 Phosphotransferase system (PTS)						G	COG3444	Phosphotransferase system, mannose/fructose/N-acetylgalactosamine-specific component IIB
P19926	Glucose-1-phosphatase OS=Escherichia coli (strain K12) OX=83333 GN=agp PE=1 SV=1	agp	45.682	37.5	31	12	12	12	6	4	9	12	8	8	12	12	8	8	12	12	8	8	12	12	92967	98643	176300	174060	0.686141	0.728033	1.30118	1.28465	1.872	1.787	1.061	Periplasmic	K01085	agp; glucose-1-phosphatase [EC:3.1.3.10]	map00010 Glycolysis / Gluconeogenesis; map01120 Microbial metabolism in diverse environments	GO:0005975 carbohydrate metabolic process; GO:0005996 monosaccharide metabolic process; GO:0006006 glucose metabolic process; GO:0006007 glucose catabolic process; GO:0006793 phosphorus metabolic process; GO:0006796 phosphate-containing compound metabolic process; GO:0008152 metabolic process; GO:0009056 catabolic process; GO:0009987 cellular process; GO:0016052 carbohydrate catabolic process; GO…	GO:0005623 cell; GO:0030288 outer membrane-bounded periplasmic space; GO:0030313 cell envelope; GO:0031975 envelope; GO:0042597 periplasmic space;	GO:0003824 catalytic activity; GO:0008877 glucose-1-phosphatase activity; GO:0016158 3-phytase activity; GO:0016787 hydrolase activity; GO:0016788 hydrolase activity, acting on ester bonds; GO:0016791 phosphatase activity; GO:0019203 carbohydrate phosphatase activity; GO:0042578 phosphoric ester hydrolase activity; GO:0050308 sugar-phosphatase activity;
P0AE08	Alkyl hydroperoxide reductase C OS=Escherichia coli (strain K12) OX=83333 GN=ahpC PE=1 SV=2	ahpC	20.761	57.8	157	15	15	15	34	34	42	47	13	15	12	15	13	15	12	15	13	15	12	15	13761000	13369000	18642000	18972000	0.850179	0.825961	1.15174	1.17212	1.379	1.394	0.972	Cytoplasmic	K03386	PRDX2_4, ahpC; peroxiredoxin (alkyl hydroperoxide reductase subunit C) [EC:1.11.1.15]		GO:0006873 cellular ion homeostasis; GO:0006875 cellular metal ion homeostasis; GO:0006879 cellular iron ion homeostasis; GO:0006950 response to stress; GO:0006979 response to oxidative stress; GO:0007154 cell communication; GO:0008152 metabolic process; GO:0009267 cellular response to starvation; GO:0009605 response to external stimulus; GO:0009636 response to toxic substance; GO:0009970 cellula…	GO:0005622 intracellular; GO:0005623 cell; GO:0005737 cytoplasm; GO:0005829 cytosol; GO:0009321 alkyl hydroperoxide reductase complex; GO:0032991 protein-containing complex; GO:1902494 catalytic complex; GO:1990204 oxidoreductase complex;	GO:0003824 catalytic activity; GO:0004601 peroxidase activity; GO:0005488 binding; GO:0005515 protein binding; GO:0016209 antioxidant activity; GO:0016491 oxidoreductase activity; GO:0016667 oxidoreductase activity, acting on a sulfur group of donors; GO:0016671 oxidoreductase activity, acting on a sulfur group of donors, disulfide as acceptor; GO:0016684 oxidoreductase activity, acting on peroxi…	PF00578; PF10417	AhpC/TSA family; C-terminal domain of 1-Cys peroxiredoxin	O	COG0450	Peroxiredoxin
P35340	Alkyl hydroperoxide reductase subunit F OS=Escherichia coli (strain K12) OX=83333 GN=ahpF PE=1 SV=2	ahpF	56.176	55.5	121	22	22	22	30	32	29	30	20	22	20	20	20	22	20	20	20	22	20	20	1194500	1180200	1003700	1010600	1.08863	1.0756	0.914741	0.92103	0.846	0.85	0.988	CytoplasmicMembrane	K03387	ahpF; alkyl hydroperoxide reductase subunit F [EC:1.6.4.-]		GO:0008152 metabolic process; GO:0055114 oxidation-reduction process;	GO:0005622 intracellular; GO:0005623 cell; GO:0005737 cytoplasm; GO:0005829 cytosol; GO:0009321 alkyl hydroperoxide reductase complex; GO:0032991 protein-containing complex; GO:1902494 catalytic complex; GO:1990204 oxidoreductase complex;	GO:0000166 nucleotide binding; GO:0003824 catalytic activity; GO:0005488 binding; GO:0008785 alkyl hydroperoxide reductase activity; GO:0016491 oxidoreductase activity; GO:0016651 oxidoreductase activity, acting on NAD(P)H; GO:0016667 oxidoreductase activity, acting on a sulfur group of donors; GO:0016668 oxidoreductase activity, acting on a sulfur group of donors, NAD(P) as acceptor; GO:0036094 …	PF13192; PF07992	Thioredoxin domain; Pyridine nucleotide-disulphide oxidoreductase	O	COG3634	Alkyl hydroperoxide reductase, large subunit
P27250	Aldehyde reductase Ahr OS=Escherichia coli (strain K12) OX=83333 GN=ahr PE=1 SV=2	ahr	36.501	29.8	21	7	6	7	2	3	8	8	2	3	7	6	2	3	6	6	2	3	7	6	66253	66289	314930	273610	0.36752	0.36772	1.74699	1.51778	4.13	4.751	1.001	Cytoplasmic	K12957	yjgB; uncharacterized zinc-type alcohol dehydrogenase-like protein [EC:1.-.-.-]		GO:0008152 metabolic process; GO:0055114 oxidation-reduction process;		GO:0003824 catalytic activity; GO:0004033 aldo-keto reductase (NADP) activity; GO:0005488 binding; GO:0008106 alcohol dehydrogenase (NADP+) activity; GO:0008270 zinc ion binding; GO:0016491 oxidoreductase activity; GO:0016614 oxidoreductase activity, acting on CH-OH group of donors; GO:0016616 oxidoreductase activity, acting on the CH-OH group of donors, NAD or NADP as acceptor; GO:0043167 ion bi…	PF08240	Alcohol dehydrogenase GroES-like domain	C	COG1064	Zn-dependent alcohol dehydrogenases
P33224	Putative acyl-CoA dehydrogenase AidB OS=Escherichia coli (strain K12) OX=83333 GN=aidB PE=1 SV=3	aidB	60.589	14.6	10	6	6	6	0	0	6	4	0	0	6	5	0	0	6	5	0	0	6	5	0	0	39950	43287			0.95991	1.04009				Cytoplasmic	K09456	aidB; putative acyl-CoA dehydrogenase		GO:0006355 regulation of transcription, DNA-templated; GO:0006950 response to stress; GO:0006974 cellular response to DNA damage stimulus; GO:0008152 metabolic process; GO:0009889 regulation of biosynthetic process; GO:0009890 negative regulation of biosynthetic process; GO:0009892 negative regulation of metabolic process; GO:0009987 cellular process; GO:0010468 regulation of gene expression; GO:…		GO:0003676 nucleic acid binding; GO:0003677 DNA binding; GO:0003824 catalytic activity; GO:0003995 acyl-CoA dehydrogenase activity; GO:0005488 binding; GO:0005515 protein binding; GO:0008470 isovaleryl-CoA dehydrogenase activity; GO:0016491 oxidoreductase activity; GO:0016627 oxidoreductase activity, acting on the CH-CH group of donors; GO:0042802 identical protein binding; GO:0043565 sequence-sp…	PF02770; PF00441	Acyl-CoA dehydrogenase, middle domain; Acyl-CoA dehydrogenase, C-terminal domain	I	COG1960	Acyl-CoA dehydrogenases
P45565	Lipopolysaccharide core heptose(II)-phosphate phosphatase OS=Escherichia coli (strain K12) OX=83333 GN=ais PE=2 SV=2	ais	22.256	13	4	2	2	2	0	0	2	2	1	0	2	2	1	0	2	2	1	0	2	2	0	0	26083	27101			0.980859	1.01914				Unknown							PF00300	Histidine phosphatase superfamily (branch 1)	M	COG0406	Fructose-2,6-bisphosphatase
P0A959	Glutamate-pyruvate aminotransferase AlaA OS=Escherichia coli (strain K12) OX=83333 GN=alaA PE=1 SV=1	alaA	45.517	52.8	74	16	16	16	16	18	18	22	15	15	15	16	15	15	15	16	15	15	15	16	734020	721130	499530	513370	1.18964	1.16874	0.809595	0.832025	0.699	0.693	0.982	Cytoplasmic	K14260	alaA; alanine-synthesizing transaminase [EC:2.6.1.66 2.6.1.2]	map00220 Arginine biosynthesis; map00250 Alanine, aspartate and glutamate metabolism; map00290 Valine, leucine and isoleucine biosynthesis; map01100 Metabolic pathways; map01110 Biosynthesis of secondary metabolites; map01130 Biosynthesis of antibiotics; map01210 2-Oxocarboxylic acid metabolism; map01230 Biosynthesis of amino acids	GO:0006082 organic acid metabolic process; GO:0006090 pyruvate metabolic process; GO:0006520 cellular amino acid metabolic process; GO:0006522 alanine metabolic process; GO:0006523 alanine biosynthetic process; GO:0006807 nitrogen compound metabolic process; GO:0006950 response to stress; GO:0006974 cellular response to DNA damage stimulus; GO:0008152 metabolic process; GO:0008652 cellular amino …	GO:0005623 cell; GO:0005886 plasma membrane; GO:0016020 membrane; GO:0071944 cell periphery;	GO:0003824 catalytic activity; GO:0004021 L-alanine:2-oxoglutarate aminotransferase activity; GO:0005488 binding; GO:0008144 drug binding; GO:0008483 transaminase activity; GO:0016740 transferase activity; GO:0016769 transferase activity, transferring nitrogenous groups; GO:0019842 vitamin binding; GO:0030170 pyridoxal phosphate binding; GO:0036094 small molecule binding; GO:0043167 ion binding; …	PF00155	Aminotransferase class I and II	E	COG0436	Aspartate/tyrosine/aromatic aminotransferase
P77434	Glutamate-pyruvate aminotransferase AlaC OS=Escherichia coli (strain K12) OX=83333 GN=alaC PE=1 SV=1	alaC	46.216	52.4	64	17	17	17	16	15	17	16	13	13	13	14	13	13	13	14	13	13	13	14	286220	278700	417530	432960	0.808868	0.787616	1.17996	1.22356	1.513	1.498	0.974	Cytoplasmic	K14261	alaC; alanine-synthesizing transaminase [EC:2.6.1.-]		GO:0006082 organic acid metabolic process; GO:0006090 pyruvate metabolic process; GO:0006520 cellular amino acid metabolic process; GO:0006522 alanine metabolic process; GO:0006523 alanine biosynthetic process; GO:0006807 nitrogen compound metabolic process; GO:0008152 metabolic process; GO:0008652 cellular amino acid biosynthetic process; GO:0009058 biosynthetic process; GO:0009078 pyruvate fami…		GO:0003824 catalytic activity; GO:0004021 L-alanine:2-oxoglutarate aminotransferase activity; GO:0008483 transaminase activity; GO:0016740 transferase activity; GO:0016769 transferase activity, transferring nitrogenous groups; GO:0047635 alanine-oxo-acid transaminase activity;	PF00155	Aminotransferase class I and II	E	COG0436	Aspartate/tyrosine/aromatic aminotransferase
P00957	Alanine--tRNA ligase OS=Escherichia coli (strain K12) OX=83333 GN=alaS PE=1 SV=2	alaS	96.031	73.9	291	57	57	57	72	75	72	72	55	54	53	54	55	54	53	54	55	54	53	54	3352600	3357100	3006200	2991200	1.05535	1.05676	0.946306	0.941584	0.892	0.895	1.001	Cytoplasmic	K01872	AARS, alaS; alanyl-tRNA synthetase [EC:6.1.1.7]	map00970 Aminoacyl-tRNA biosynthesis	GO:0006082 organic acid metabolic process; GO:0006139 nucleobase-containing compound metabolic process; GO:0006355 regulation of transcription, DNA-templated; GO:0006396 RNA processing; GO:0006399 tRNA metabolic process; GO:0006400 tRNA modification; GO:0006412 translation; GO:0006418 tRNA aminoacylation for protein translation; GO:0006419 alanyl-tRNA aminoacylation; GO:0006450 regulation of tran…	GO:0005622 intracellular; GO:0005623 cell; GO:0005737 cytoplasm; GO:0005829 cytosol;	GO:0001217 DNA-binding transcription repressor activity; GO:0002161 aminoacyl-tRNA editing activity; GO:0002196 Ser-tRNA(Ala) hydrolase activity; GO:0003700 DNA-binding transcription factor activity; GO:0003824 catalytic activity; GO:0004812 aminoacyl-tRNA ligase activity; GO:0004813 alanine-tRNA ligase activity; GO:0005488 binding; GO:0005515 protein binding; GO:0008270 zinc ion binding; GO:0016…	PF07973	Threonyl and Alanyl tRNA synthetase second additional domain	J	COG0013	Alanyl-tRNA synthetase
P25553	Lactaldehyde dehydrogenase OS=Escherichia coli (strain K12) OX=83333 GN=aldA PE=1 SV=2	aldA	52.272	55.5	106	23	23	23	29	25	25	27	23	22	22	22	23	22	22	22	23	22	22	22	1586400	1434400	1147800	1161000	1.19063	1.07655	0.861453	0.87136	0.732	0.8	0.904	Cytoplasmic	K07248	aldA; lactaldehyde dehydrogenase / glycolaldehyde dehydrogenase [EC:1.2.1.22 1.2.1.21]	map00620 Pyruvate metabolism; map00630 Glyoxylate and dicarboxylate metabolism; map01100 Metabolic pathways; map01120 Microbial metabolism in diverse environments	GO:0001505 regulation of neurotransmitter levels; GO:0005975 carbohydrate metabolic process; GO:0005996 monosaccharide metabolic process; GO:0006004 fucose metabolic process; GO:0006082 organic acid metabolic process; GO:0006105 succinate metabolic process; GO:0006520 cellular amino acid metabolic process; GO:0006536 glutamate metabolic process; GO:0006538 glutamate catabolic process; GO:0006540 …	GO:0005622 intracellular; GO:0005623 cell; GO:0005737 cytoplasm; GO:0005829 cytosol;	GO:0000166 nucleotide binding; GO:0003824 catalytic activity; GO:0004029 aldehyde dehydrogenase (NAD+) activity; GO:0004777 succinate-semialdehyde dehydrogenase (NAD+) activity; GO:0005488 binding; GO:0005515 protein binding; GO:0008911 lactaldehyde dehydrogenase activity; GO:0016491 oxidoreductase activity; GO:0016620 oxidoreductase activity, acting on the aldehyde or oxo group of donors, NAD or…			C	COG1012	NAD-dependent aldehyde dehydrogenases
P37685	Aldehyde dehydrogenase B OS=Escherichia coli (strain K12) OX=83333 GN=aldB PE=1 SV=2	aldB	56.306	16.4	17	6	6	6	3	4	5	5	3	4	6	5	3	4	6	5	3	4	6	5	50818	44291	115960	125370	0.604187	0.526586	1.37868	1.49055	2.467	2.618	0.872	Cytoplasmic	K00138	aldB; aldehyde dehydrogenase [EC:1.2.1.-]	map00010 Glycolysis / Gluconeogenesis; map00620 Pyruvate metabolism; map01100 Metabolic pathways; map01110 Biosynthesis of secondary metabolites; map01120 Microbial metabolism in diverse environments	GO:0006950 response to stress; GO:0006974 cellular response to DNA damage stimulus; GO:0008152 metabolic process; GO:0009636 response to toxic substance; GO:0009987 cellular process; GO:0010033 response to organic substance; GO:0033554 cellular response to stress; GO:0042221 response to chemical; GO:0042493 response to drug; GO:0045471 response to ethanol; GO:0046677 response to antibiotic; GO:00…		GO:0003824 catalytic activity; GO:0004029 aldehyde dehydrogenase (NAD+) activity; GO:0016491 oxidoreductase activity; GO:0016620 oxidoreductase activity, acting on the aldehyde or oxo group of donors, NAD or NADP as acceptor; GO:0016903 oxidoreductase activity, acting on the aldehyde or oxo group of donors;			C	COG1012	NAD-dependent aldehyde dehydrogenases
P05050	Alpha-ketoglutarate-dependent dioxygenase AlkB OS=Escherichia coli (strain K12) OX=83333 GN=alkB PE=1 SV=1	alkB	24.075	13	2	2	2	2	0	0	0	2	0	0	0	2	0	0	0	2	0	0	0	2	0	0	0	0								Unknown	K03919	alkB; DNA oxidative demethylase [EC:1.14.11.33]		GO:0006139 nucleobase-containing compound metabolic process; GO:0006259 DNA metabolic process; GO:0006281 DNA repair; GO:0006304 DNA modification; GO:0006307 DNA dealkylation involved in DNA repair; GO:0006725 cellular aromatic compound metabolic process; GO:0006807 nitrogen compound metabolic process; GO:0006950 response to stress; GO:0006974 cellular response to DNA damage stimulus; GO:0008152 …	GO:0005622 intracellular; GO:0005623 cell; GO:0005737 cytoplasm;	GO:0003824 catalytic activity; GO:0005488 binding; GO:0005506 iron ion binding; GO:0008198 ferrous iron binding; GO:0016491 oxidoreductase activity; GO:0016705 oxidoreductase activity, acting on paired donors, with incorporation or reduction of molecular oxygen; GO:0016706 2-oxoglutarate-dependent dioxygenase activity; GO:0032451 demethylase activity; GO:0035515 oxidative RNA demethylase activity…	PF13532	2OG-Fe(II) oxygenase superfamily	L	COG3145	Alkylated DNA repair protein
P75713	(S)-ureidoglycine aminohydrolase OS=Escherichia coli (strain K12) OX=83333 GN=allE PE=1 SV=1	allE	28.73	33.3	21	6	6	6	4	1	8	8	4	1	6	6	4	1	6	6	4	1	6	6	140550	0	417340	417210	0.432417		1.28399	1.28359	2.968			Cytoplasmic	K14977	ylbA, UGHY; (S)-ureidoglycine aminohydrolase [EC:3.5.3.26]	map00230 Purine metabolism; map01100 Metabolic pathways; map01120 Microbial metabolism in diverse environments			GO:0003824 catalytic activity; GO:0005488 binding; GO:0016787 hydrolase activity; GO:0016810 hydrolase activity, acting on carbon-nitrogen (but not peptide) bonds; GO:0016813 hydrolase activity, acting on carbon-nitrogen (but not peptide) bonds, in linear amidines; GO:0030145 manganese ion binding; GO:0043167 ion binding; GO:0043169 cation binding; GO:0046872 metal ion binding; GO:0046914 transit…	PF05899; PF07883	Protein of unknown function (DUF861); Cupin domain	S	COG3257	Uncharacterized protein, possibly involved in glyoxylate utilization
P0ACN4	HTH-type transcriptional repressor AllR OS=Escherichia coli (strain K12) OX=83333 GN=allR PE=1 SV=1	allR	29.269	26.6	24	7	7	7	6	6	5	7	6	6	6	7	6	6	6	7	6	6	6	7	473960	472200	641030	618400	0.859561	0.856369	1.16256	1.12151	1.305	1.358	0.996	Cytoplasmic	K10973	allR; IclR family transcriptional regulator, negative regulator of allantoin and glyoxylate utilization operons		GO:0006355 regulation of transcription, DNA-templated; GO:0006950 response to stress; GO:0006974 cellular response to DNA damage stimulus; GO:0009889 regulation of biosynthetic process; GO:0009890 negative regulation of biosynthetic process; GO:0009892 negative regulation of metabolic process; GO:0009987 cellular process; GO:0010468 regulation of gene expression; GO:0010556 regulation of macromol…	GO:0005622 intracellular; GO:0005623 cell; GO:0005737 cytoplasm; GO:0005829 cytosol;	GO:0003676 nucleic acid binding; GO:0003677 DNA binding; GO:0003700 DNA-binding transcription factor activity; GO:0005488 binding; GO:0005515 protein binding; GO:0042802 identical protein binding; GO:0097159 organic cyclic compound binding; GO:0140110 transcription regulator activity; GO:1901363 heterocyclic compound binding;	PF09339	IclR helix-turn-helix domain	K	COG1414	Transcriptional regulator
P0A6B4	Alanine racemase, biosynthetic OS=Escherichia coli (strain K12) OX=83333 GN=alr PE=1 SV=1	alr	39.152	50.4	47	14	14	14	14	13	9	11	14	13	13	12	14	13	13	12	14	13	13	12	141510	136380	85993	91293	1.24356	1.19848	0.75569	0.802265	0.645	0.631	0.964	Cytoplasmic	K01775	alr; alanine racemase [EC:5.1.1.1]	map00473 D-Alanine metabolism; map01100 Metabolic pathways; map01502 Vancomycin resistance	GO:0000270 peptidoglycan metabolic process; GO:0006022 aminoglycan metabolic process; GO:0006023 aminoglycan biosynthetic process; GO:0006024 glycosaminoglycan biosynthetic process; GO:0006082 organic acid metabolic process; GO:0006520 cellular amino acid metabolic process; GO:0006522 alanine metabolic process; GO:0006523 alanine biosynthetic process; GO:0006807 nitrogen compound metabolic proces…		GO:0003824 catalytic activity; GO:0005488 binding; GO:0008144 drug binding; GO:0008784 alanine racemase activity; GO:0016853 isomerase activity; GO:0016854 racemase and epimerase activity; GO:0016855 racemase and epimerase activity, acting on amino acids and derivatives; GO:0019842 vitamin binding; GO:0030170 pyridoxal phosphate binding; GO:0036094 small molecule binding; GO:0036361 racemase acti…	PF01168; PF00842	Alanine racemase, N-terminal domain; Alanine racemase, C-terminal domain	E	COG0787	Alanine racemase
P39265	D-allose-binding periplasmic protein OS=Escherichia coli (strain K12) OX=83333 GN=alsB PE=1 SV=1	alsB	32.91	38.6	24	8	8	8	5	5	7	7	7	6	8	7	7	6	8	7	7	6	8	7	1654800	1808800	2035600	1884400	0.896473	0.979901	1.10277	1.02086	1.139	1.125	1.093	Periplasmic	K10549	alsB; D-allose transport system substrate-binding protein	map02010 ABC transporters	GO:0006810 transport; GO:0008643 carbohydrate transport; GO:0015749 monosaccharide transmembrane transport; GO:0034219 carbohydrate transmembrane transport; GO:0051179 localization; GO:0051234 establishment of localization; GO:0055085 transmembrane transport; GO:0071702 organic substance transport;	GO:0005623 cell; GO:0005886 plasma membrane; GO:0016020 membrane; GO:0016021 integral component of membrane; GO:0030288 outer membrane-bounded periplasmic space; GO:0030313 cell envelope; GO:0031224 intrinsic component of membrane; GO:0031975 envelope; GO:0042597 periplasmic space; GO:0071944 cell periphery;	GO:0005215 transporter activity; GO:0005488 binding; GO:0015144 carbohydrate transmembrane transporter activity; GO:0015145 monosaccharide transmembrane transporter activity; GO:0022857 transmembrane transporter activity; GO:0030246 carbohydrate binding; GO:0036094 small molecule binding; GO:0048029 monosaccharide binding; GO:0051119 sugar transmembrane transporter activity;			G	COG1879	ABC-type sugar transport system, periplasmic component
P42601	Putative membrane-bound redox modulator Alx OS=Escherichia coli (strain K12) OX=83333 GN=alx PE=1 SV=2	alx	35.908	15.3	11	3	3	3	3	2	3	3	3	2	3	3	3	2	3	3	3	2	3	3	68425	57617	20835	36391	1.49344	1.25755	0.454744	0.794269	0.532	0.362	0.842	CytoplasmicMembrane					GO:0005623 cell; GO:0005886 plasma membrane; GO:0016020 membrane; GO:0071944 cell periphery;				P	COG0861	Membrane protein TerC, possibly involved in tellurium resistance
P36548	N-acetylmuramoyl-L-alanine amidase AmiA OS=Escherichia coli (strain K12) OX=83333 GN=amiA PE=1 SV=1	amiA	31.412	46.4	30	9	9	9	8	6	9	7	9	8	7	7	9	8	7	7	9	8	7	7	340160	358610	263090	252100	1.12083	1.18162	0.866882	0.83067	0.741	0.734	1.054	Unknown	K01448	amiABC; N-acetylmuramoyl-L-alanine amidase [EC:3.5.1.28]	map01503 Cationic antimicrobial peptide (CAMP) resistance	GO:0000003 reproduction; GO:0000910 cytokinesis; GO:0007049 cell cycle; GO:0009987 cellular process; GO:0019954 asexual reproduction; GO:0022402 cell cycle process; GO:0022414 reproductive process; GO:0032505 reproduction of a single-celled organism; GO:0043093 FtsZ-dependent cytokinesis; GO:0051301 cell division;	GO:0005623 cell; GO:0030288 outer membrane-bounded periplasmic space; GO:0030313 cell envelope; GO:0031975 envelope; GO:0042597 periplasmic space;	GO:0003824 catalytic activity; GO:0005488 binding; GO:0008270 zinc ion binding; GO:0008745 N-acetylmuramoyl-L-alanine amidase activity; GO:0016787 hydrolase activity; GO:0016810 hydrolase activity, acting on carbon-nitrogen (but not peptide) bonds; GO:0016811 hydrolase activity, acting on carbon-nitrogen (but not peptide) bonds, in linear amides; GO:0043167 ion binding; GO:0043169 cation binding;…	PF01520	N-acetylmuramoyl-L-alanine amidase	M	COG0860	N-acetylmuramoyl-L-alanine amidase
P26365	N-acetylmuramoyl-L-alanine amidase AmiB OS=Escherichia coli (strain K12) OX=83333 GN=amiB PE=1 SV=2	amiB	47.985	49	51	15	15	15	11	13	14	13	15	14	15	14	15	14	15	14	15	14	15	14	185720	178330	271130	276890	0.814499	0.782089	1.18908	1.21434	1.491	1.52	0.96	Unknown	K01448	amiABC; N-acetylmuramoyl-L-alanine amidase [EC:3.5.1.28]	map01503 Cationic antimicrobial peptide (CAMP) resistance	GO:0000003 reproduction; GO:0000910 cytokinesis; GO:0007049 cell cycle; GO:0009987 cellular process; GO:0019954 asexual reproduction; GO:0022402 cell cycle process; GO:0022414 reproductive process; GO:0032505 reproduction of a single-celled organism; GO:0043093 FtsZ-dependent cytokinesis; GO:0051301 cell division;	GO:0005623 cell; GO:0030288 outer membrane-bounded periplasmic space; GO:0030313 cell envelope; GO:0031975 envelope; GO:0042597 periplasmic space;	GO:0003824 catalytic activity; GO:0005488 binding; GO:0008270 zinc ion binding; GO:0008745 N-acetylmuramoyl-L-alanine amidase activity; GO:0016787 hydrolase activity; GO:0016810 hydrolase activity, acting on carbon-nitrogen (but not peptide) bonds; GO:0016811 hydrolase activity, acting on carbon-nitrogen (but not peptide) bonds, in linear amides; GO:0043167 ion binding; GO:0043169 cation binding;…	PF01520	N-acetylmuramoyl-L-alanine amidase	M	COG0860	N-acetylmuramoyl-L-alanine amidase
P63883	N-acetylmuramoyl-L-alanine amidase AmiC OS=Escherichia coli (strain K12) OX=83333 GN=amiC PE=1 SV=1	amiC	45.634	46.5	56	13	13	13	14	13	14	15	13	12	12	13	13	12	12	13	13	12	12	13	300050	284300	232930	249670	1.12489	1.06584	0.873256	0.936014	0.832	0.819	0.948	Unknown	K01448	amiABC; N-acetylmuramoyl-L-alanine amidase [EC:3.5.1.28]	map01503 Cationic antimicrobial peptide (CAMP) resistance	GO:0000003 reproduction; GO:0000910 cytokinesis; GO:0007049 cell cycle; GO:0009987 cellular process; GO:0019954 asexual reproduction; GO:0022402 cell cycle process; GO:0022414 reproductive process; GO:0032505 reproduction of a single-celled organism; GO:0043093 FtsZ-dependent cytokinesis; GO:0051301 cell division;	GO:0005623 cell; GO:0030288 outer membrane-bounded periplasmic space; GO:0030313 cell envelope; GO:0031975 envelope; GO:0042597 periplasmic space;	GO:0003824 catalytic activity; GO:0008745 N-acetylmuramoyl-L-alanine amidase activity; GO:0016787 hydrolase activity; GO:0016810 hydrolase activity, acting on carbon-nitrogen (but not peptide) bonds; GO:0016811 hydrolase activity, acting on carbon-nitrogen (but not peptide) bonds, in linear amides; GO:0061783 peptidoglycan muralytic activity;	PF01520	N-acetylmuramoyl-L-alanine amidase	M	COG0860	N-acetylmuramoyl-L-alanine amidase
P75820	N-acetylmuramoyl-L-alanine amidase AmiD OS=Escherichia coli (strain K12) OX=83333 GN=amiD PE=1 SV=1	amiD	31.072	28.3	12	5	5	5	2	2	4	4	2	2	5	5	2	2	5	5	2	2	5	5	24750	19896	38753	57665	0.701809	0.564169	1.09888	1.63514	2.33	1.948	0.804	Unknown	K11066	E3.5.1.28D, amiD; N-acetylmuramoyl-L-alanine amidase [EC:3.5.1.28]		GO:0000270 peptidoglycan metabolic process; GO:0006022 aminoglycan metabolic process; GO:0006026 aminoglycan catabolic process; GO:0006027 glycosaminoglycan catabolic process; GO:0006807 nitrogen compound metabolic process; GO:0008152 metabolic process; GO:0009056 catabolic process; GO:0009057 macromolecule catabolic process; GO:0009253 peptidoglycan catabolic process; GO:0009254 peptidoglycan tu…	GO:0005622 intracellular; GO:0005623 cell; GO:0005737 cytoplasm; GO:0016020 membrane; GO:0019867 outer membrane;	GO:0003824 catalytic activity; GO:0005488 binding; GO:0008270 zinc ion binding; GO:0008745 N-acetylmuramoyl-L-alanine amidase activity; GO:0009392 N-acetyl-anhydromuramoyl-L-alanine amidase activity; GO:0016787 hydrolase activity; GO:0016810 hydrolase activity, acting on carbon-nitrogen (but not peptide) bonds; GO:0016811 hydrolase activity, acting on carbon-nitrogen (but not peptide) bonds, in l…	PF01510	N-acetylmuramoyl-L-alanine amidase	V	COG3023	Negative regulator of beta-lactamase expression
P0AE12	AMP nucleosidase OS=Escherichia coli (strain K12) OX=83333 GN=amn PE=1 SV=1	amn	53.994	59.9	97	25	25	25	18	20	30	29	20	19	24	23	20	19	24	23	20	19	24	23	362520	347190	1050900	1107500	0.505587	0.484207	1.46563	1.54457	3.055	3.027	0.958	Cytoplasmic	K01241	amn; AMP nucleosidase [EC:3.2.2.4]	map00230 Purine metabolism; map01100 Metabolic pathways		GO:0005622 intracellular; GO:0005623 cell; GO:0005737 cytoplasm; GO:0005829 cytosol;	GO:0003824 catalytic activity; GO:0008714 AMP nucleosidase activity; GO:0016787 hydrolase activity; GO:0016798 hydrolase activity, acting on glycosyl bonds; GO:0016799 hydrolase activity, hydrolyzing N-glycosyl compounds;	PF10423; PF01048	Bacterial AMP nucleoside phosphorylase N-terminus ; Phosphorylase superfamily	F	COG0775	Nucleoside phosphorylase
P00811	Beta-lactamase OS=Escherichia coli (strain K12) OX=83333 GN=ampC PE=1 SV=1	ampC	41.555	26.3	26	8	8	8	7	8	6	5	7	7	7	7	7	7	7	7	7	7	7	7	81824	80850	54459	59201	1.18442	1.17032	0.788307	0.856948	0.724	0.674	0.988	Periplasmic	K01467	ampC; beta-lactamase class C [EC:3.5.2.6]	map01501 beta-Lactam resistance; map02020 Two-component system		GO:0005623 cell; GO:0042597 periplasmic space;	GO:0003824 catalytic activity; GO:0008800 beta-lactamase activity; GO:0016787 hydrolase activity; GO:0016810 hydrolase activity, acting on carbon-nitrogen (but not peptide) bonds; GO:0016812 hydrolase activity, acting on carbon-nitrogen (but not peptide) bonds, in cyclic amides;	PF00144	Beta-lactamase	V	COG1680	Beta-lactamase class C and other penicillin binding proteins
P13016	1,6-anhydro-N-acetylmuramyl-L-alanine amidase AmpD OS=Escherichia coli (strain K12) OX=83333 GN=ampD PE=1 SV=1	ampD	20.536	37.7	33	8	8	8	7	8	9	9	6	6	7	8	6	6	7	8	6	6	7	8	116810	119830	270280	275750	0.596982	0.612416	1.38132	1.40928	2.361	2.256	1.026	Cytoplasmic	K03806	ampD; N-acetyl-anhydromuramoyl-L-alanine amidase [EC:3.5.1.28]		GO:0000270 peptidoglycan metabolic process; GO:0006022 aminoglycan metabolic process; GO:0006026 aminoglycan catabolic process; GO:0006027 glycosaminoglycan catabolic process; GO:0006807 nitrogen compound metabolic process; GO:0008152 metabolic process; GO:0009056 catabolic process; GO:0009057 macromolecule catabolic process; GO:0009253 peptidoglycan catabolic process; GO:0009254 peptidoglycan tu…	GO:0005622 intracellular; GO:0005623 cell; GO:0005737 cytoplasm; GO:0016020 membrane; GO:0019867 outer membrane;	GO:0003824 catalytic activity; GO:0005488 binding; GO:0008270 zinc ion binding; GO:0008745 N-acetylmuramoyl-L-alanine amidase activity; GO:0009392 N-acetyl-anhydromuramoyl-L-alanine amidase activity; GO:0016787 hydrolase activity; GO:0016810 hydrolase activity, acting on carbon-nitrogen (but not peptide) bonds; GO:0016811 hydrolase activity, acting on carbon-nitrogen (but not peptide) bonds, in l…	PF01510	N-acetylmuramoyl-L-alanine amidase	V	COG3023	Negative regulator of beta-lactamase expression
P0AE14	Protein AmpE OS=Escherichia coli (strain K12) OX=83333 GN=ampE PE=1 SV=1	ampE	32.122	36.3	26	8	8	8	3	6	8	9	5	8	8	8	5	8	8	8	5	8	8	8	213740	180630	510240	486320	0.614668	0.519451	1.46734	1.39855	2.275	2.825	0.845	CytoplasmicMembrane	K03807	ampE; AmpE protein			GO:0005623 cell; GO:0005886 plasma membrane; GO:0005887 integral component of plasma membrane; GO:0016020 membrane; GO:0016021 integral component of membrane; GO:0031224 intrinsic component of membrane; GO:0031226 intrinsic component of plasma membrane; GO:0071944 cell periphery;				V	COG3725	Membrane protein required for beta-lactamase induction
P0AE16	Anhydromuropeptide permease OS=Escherichia coli (strain K12) OX=83333 GN=ampG PE=1 SV=1	ampG	53.245	13.8	11	6	6	6	3	1	3	4	4	2	4	5	4	2	4	5	4	2	4	5	36017	30863	33182	31158	1.09791	0.940802	1.01149	0.949794	0.865	1.075	0.857	CytoplasmicMembrane	K08218	ampG; MFS transporter, PAT family, beta-lactamase induction signal transducer AmpG	map01501 beta-Lactam resistance		GO:0005623 cell; GO:0005886 plasma membrane; GO:0005887 integral component of plasma membrane; GO:0016020 membrane; GO:0016021 integral component of membrane; GO:0031224 intrinsic component of membrane; GO:0031226 intrinsic component of plasma membrane; GO:0071944 cell periphery;				P	COG2223	Nitrate/nitrite transporter
P0AD70	D-alanyl-D-alanine-carboxypeptidase/endopeptidase AmpH OS=Escherichia coli (strain K12) OX=83333 GN=ampH PE=1 SV=1	ampH	41.849	42.1	46	14	14	14	9	12	12	13	12	14	13	14	12	14	13	14	12	14	13	14	150660	147510	118970	111970	1.13897	1.11516	0.899397	0.846478	0.743	0.807	0.979	Periplasmic	K18988	ampH; serine-type D-Ala-D-Ala carboxypeptidase/endopeptidase [EC:3.4.16.4 3.4.21.-]		GO:0000270 peptidoglycan metabolic process; GO:0006022 aminoglycan metabolic process; GO:0006026 aminoglycan catabolic process; GO:0006027 glycosaminoglycan catabolic process; GO:0006508 proteolysis; GO:0006807 nitrogen compound metabolic process; GO:0008152 metabolic process; GO:0008360 regulation of cell shape; GO:0009056 catabolic process; GO:0009057 macromolecule catabolic process; GO:0009253…		GO:0003824 catalytic activity; GO:0004175 endopeptidase activity; GO:0004180 carboxypeptidase activity; GO:0005488 binding; GO:0008144 drug binding; GO:0008233 peptidase activity; GO:0008238 exopeptidase activity; GO:0008658 penicillin binding; GO:0016787 hydrolase activity; GO:0031406 carboxylic acid binding; GO:0033218 amide binding; GO:0033293 monocarboxylic acid binding; GO:0036094 small mole…	PF00144	Beta-lactamase	M	COG1680	Beta-lactamase class C and other penicillin binding proteins
P26612	Cytoplasmic alpha-amylase OS=Escherichia coli (strain K12) OX=83333 GN=amyA PE=1 SV=3	amyA	56.639	27.9	37	11	11	11	8	5	11	13	9	7	11	11	9	7	11	11	9	7	11	11	35696	34269	135020	140190	0.413657	0.39712	1.56466	1.62457	3.927	3.94	0.96	Cytoplasmic	K01176	AMY, amyA, malS; alpha-amylase [EC:3.2.1.1]	map00500 Starch and sucrose metabolism; map01100 Metabolic pathways		GO:0005622 intracellular; GO:0005623 cell; GO:0005737 cytoplasm;	GO:0003824 catalytic activity; GO:0004553 hydrolase activity, hydrolyzing O-glycosyl compounds; GO:0004556 alpha-amylase activity; GO:0016160 amylase activity; GO:0016787 hydrolase activity; GO:0016798 hydrolase activity, acting on glycosyl bonds;	PF00128; PF02806	Alpha amylase, catalytic domain; Alpha amylase, C-terminal all-beta domain	G	COG0366	Glycosidases
P77570	Anhydro-N-acetylmuramic acid kinase OS=Escherichia coli (strain K12) OX=83333 GN=anmK PE=1 SV=1	anmK	39.496	38.5	33	8	8	8	7	7	10	9	7	8	8	8	7	8	8	8	7	8	8	8	82823	79752	113580	138650	0.798669	0.769055	1.09526	1.33701	1.674	1.424	0.963	CytoplasmicMembrane	K09001	anmK; anhydro-N-acetylmuramic acid kinase [EC:2.7.1.170]		GO:0006793 phosphorus metabolic process; GO:0006796 phosphate-containing compound metabolic process; GO:0008152 metabolic process; GO:0009987 cellular process; GO:0016310 phosphorylation; GO:0044237 cellular metabolic process;		GO:0003824 catalytic activity; GO:0016301 kinase activity; GO:0016740 transferase activity; GO:0016772 transferase activity, transferring phosphorus-containing groups;			F	COG2377	Predicted molecular chaperone distantly related to HSP70-fold metalloproteases
P0A962	L-asparaginase 1 OS=Escherichia coli (strain K12) OX=83333 GN=ansA PE=1 SV=1	ansA	37.127	61.5	43	13	13	13	13	11	11	8	11	11	12	11	11	11	12	11	11	11	12	11	371240	369700	233900	252520	1.20988	1.20486	0.762287	0.82297	0.68	0.633	0.996	Cytoplasmic	K01424	E3.5.1.1, ansA, ansB; L-asparaginase [EC:3.5.1.1]	map00250 Alanine, aspartate and glutamate metabolism; map00460 Cyanoamino acid metabolism; map01100 Metabolic pathways; map01110 Biosynthesis of secondary metabolites	GO:0006082 organic acid metabolic process; GO:0006520 cellular amino acid metabolic process; GO:0006528 asparagine metabolic process; GO:0006530 asparagine catabolic process; GO:0006807 nitrogen compound metabolic process; GO:0008152 metabolic process; GO:0009056 catabolic process; GO:0009063 cellular amino acid catabolic process; GO:0009064 glutamine family amino acid metabolic process; GO:00090…	GO:0005622 intracellular; GO:0005623 cell; GO:0005737 cytoplasm; GO:0005829 cytosol;	GO:0003824 catalytic activity; GO:0004067 asparaginase activity; GO:0005488 binding; GO:0005515 protein binding; GO:0016787 hydrolase activity; GO:0016810 hydrolase activity, acting on carbon-nitrogen (but not peptide) bonds; GO:0016811 hydrolase activity, acting on carbon-nitrogen (but not peptide) bonds, in linear amides; GO:0042802 identical protein binding;	PF00710	Asparaginase	EJ	COG0252	L-asparaginase/archaeal Glu-tRNAGln amidotransferase subunit D
P00805	L-asparaginase 2 OS=Escherichia coli (strain K12) OX=83333 GN=ansB PE=1 SV=2	ansB	36.85	46	25	12	12	12	9	12	1	3	10	12	4	4	10	12	4	4	10	12	4	4	219460	372700	45875	35337	1.30365	2.21393	0.272509	0.209911	0.161	0.123	1.698	Periplasmic	K01424	E3.5.1.1, ansA, ansB; L-asparaginase [EC:3.5.1.1]	map00250 Alanine, aspartate and glutamate metabolism; map00460 Cyanoamino acid metabolism; map01100 Metabolic pathways; map01110 Biosynthesis of secondary metabolites	GO:0006082 organic acid metabolic process; GO:0006520 cellular amino acid metabolic process; GO:0006528 asparagine metabolic process; GO:0006530 asparagine catabolic process; GO:0006807 nitrogen compound metabolic process; GO:0008152 metabolic process; GO:0009056 catabolic process; GO:0009063 cellular amino acid catabolic process; GO:0009064 glutamine family amino acid metabolic process; GO:00090…	GO:0005622 intracellular; GO:0005623 cell; GO:0005737 cytoplasm; GO:0005829 cytosol; GO:0030288 outer membrane-bounded periplasmic space; GO:0030313 cell envelope; GO:0031975 envelope; GO:0042597 periplasmic space;	GO:0003824 catalytic activity; GO:0004067 asparaginase activity; GO:0005488 binding; GO:0005515 protein binding; GO:0016787 hydrolase activity; GO:0016810 hydrolase activity, acting on carbon-nitrogen (but not peptide) bonds; GO:0016811 hydrolase activity, acting on carbon-nitrogen (but not peptide) bonds, in linear amides; GO:0042802 identical protein binding;	PF00710	Asparaginase	EJ	COG0252	L-asparaginase/archaeal Glu-tRNAGln amidotransferase subunit D
P77610	L-asparagine permease OS=Escherichia coli (strain K12) OX=83333 GN=ansP PE=3 SV=2	ansP	54.232	9.6	5	3	3	3	2	3	0	0	3	3	1	1	3	3	1	1	3	3	1	1	22174	24288	0	0	0.9545	1.0455					1.095	CytoplasmicMembrane	K11738	ansP; L-asparagine permease			GO:0005623 cell; GO:0005886 plasma membrane; GO:0016020 membrane; GO:0071944 cell periphery;				E	COG1113	Gamma-aminobutyrate permease and related permeases
P62672	Protein ApaG OS=Escherichia coli (strain K12) OX=83333 GN=apaG PE=3 SV=1	apaG	13.867	12.8	4	2	2	2	1	1	1	1	2	1	2	2	2	1	2	2	2	1	2	2	30995	0	77702	77337	0.499828		1.25303	1.24714	2.495			Unknown	K06195	apaG; ApaG protein							P	COG2967	Uncharacterized protein affecting Mg2+/Co2+ transport
P05637	Bis(5'-nucleosyl)-tetraphosphatase [symmetrical] OS=Escherichia coli (strain K12) OX=83333 GN=apaH PE=1 SV=2	apaH	31.296	46.8	40	11	11	11	10	8	11	11	10	10	11	10	10	10	11	10	10	10	11	10	288950	294790	258000	277150	1.03299	1.05387	0.922343	0.990803	0.959	0.875	1.02	Cytoplasmic	K01525	apaH; bis(5'-nucleosyl)-tetraphosphatase (symmetrical) [EC:3.6.1.41]	map00230 Purine metabolism; map01100 Metabolic pathways	GO:0006139 nucleobase-containing compound metabolic process; GO:0006464 cellular protein modification process; GO:0006470 protein dephosphorylation; GO:0006725 cellular aromatic compound metabolic process; GO:0006793 phosphorus metabolic process; GO:0006796 phosphate-containing compound metabolic process; GO:0006807 nitrogen compound metabolic process; GO:0008152 metabolic process; GO:0009314 res…		GO:0003824 catalytic activity; GO:0004551 nucleotide diphosphatase activity; GO:0004721 phosphoprotein phosphatase activity; GO:0008138 protein tyrosine/serine/threonine phosphatase activity; GO:0008796 bis(5'-nucleosyl)-tetraphosphatase activity; GO:0008803 bis(5'-nucleosyl)-tetraphosphatase (symmetrical) activity; GO:0016462 pyrophosphatase activity; GO:0016787 hydrolase activity; GO:0016788 hy…	PF00149	Calcineurin-like phosphoesterase	T	COG0639	Diadenosine tetraphosphatase and related serine/threonine protein phosphatases
P0AE22	Class B acid phosphatase OS=Escherichia coli (strain K12) OX=83333 GN=aphA PE=1 SV=1	aphA	26.103	45.6	26	7	7	7	5	7	8	6	6	7	7	7	6	7	7	7	6	7	7	7	204450	211080	205210	218880	0.974012	1.0056	0.977633	1.04276	1.071	0.972	1.032	Unknown	K03788	aphA; acid phosphatase (class B) [EC:3.1.3.2]	map00740 Riboflavin metabolism; map01100 Metabolic pathways	GO:0006793 phosphorus metabolic process; GO:0006796 phosphate-containing compound metabolic process; GO:0008152 metabolic process; GO:0009987 cellular process; GO:0016311 dephosphorylation; GO:0044237 cellular metabolic process;	GO:0005623 cell; GO:0030288 outer membrane-bounded periplasmic space; GO:0030313 cell envelope; GO:0031975 envelope; GO:0042597 periplasmic space;	GO:0003824 catalytic activity; GO:0003993 acid phosphatase activity; GO:0004647 phosphoserine phosphatase activity; GO:0005488 binding; GO:0016787 hydrolase activity; GO:0016788 hydrolase activity, acting on ester bonds; GO:0016791 phosphatase activity; GO:0042578 phosphoric ester hydrolase activity; GO:0048037 cofactor binding;			S	COG3700	Acid phosphatase (class B)
P07102	Periplasmic AppA protein OS=Escherichia coli (strain K12) OX=83333 GN=appA PE=1 SV=2	appA	47.056	30.6	22	10	10	10	2	4	10	6	4	4	10	8	4	4	10	8	4	4	10	8	31229	30068	188890	153240	0.309637	0.298126	1.87285	1.51938	4.907	6.282	0.963	Periplasmic	K01093	appA; 4-phytase / acid phosphatase [EC:3.1.3.26 3.1.3.2]	map00562 Inositol phosphate metabolism; map00740 Riboflavin metabolism; map01100 Metabolic pathways	GO:0005975 carbohydrate metabolic process; GO:0006066 alcohol metabolic process; GO:0006793 phosphorus metabolic process; GO:0006796 phosphate-containing compound metabolic process; GO:0006950 response to stress; GO:0007154 cell communication; GO:0008152 metabolic process; GO:0009056 catabolic process; GO:0009267 cellular response to starvation; GO:0009605 response to external stimulus; GO:000962…	GO:0005623 cell; GO:0030288 outer membrane-bounded periplasmic space; GO:0030313 cell envelope; GO:0031975 envelope; GO:0042597 periplasmic space;	GO:0003824 catalytic activity; GO:0008252 nucleotidase activity; GO:0016787 hydrolase activity; GO:0016788 hydrolase activity, acting on ester bonds; GO:0016791 phosphatase activity; GO:0019203 carbohydrate phosphatase activity; GO:0042578 phosphoric ester hydrolase activity; GO:0050308 sugar-phosphatase activity; GO:0052745 inositol phosphate phosphatase activity;
P26459	Cytochrome bd-II ubiquinol oxidase subunit 1 OS=Escherichia coli (strain K12) OX=83333 GN=appC PE=1 SV=1	appC	57.919	14.8	8	5	5	5	0	0	4	4	0	0	4	5	0	0	4	5	0	0	4	5	0	0	47743	51942			0.957877	1.04212				CytoplasmicMembrane	K00425	cydA; cytochrome bd ubiquinol oxidase subunit I [EC:7.1.1.7]	map00190 Oxidative phosphorylation; map02020 Two-component system	GO:0006091 generation of precursor metabolites and energy; GO:0008152 metabolic process; GO:0009060 aerobic respiration; GO:0009987 cellular process; GO:0015980 energy derivation by oxidation of organic compounds; GO:0019646 aerobic electron transport chain; GO:0022900 electron transport chain; GO:0022904 respiratory electron transport chain; GO:0044237 cellular metabolic process; GO:0045333 cell…	GO:0005623 cell; GO:0005886 plasma membrane; GO:0005887 integral component of plasma membrane; GO:0016020 membrane; GO:0016021 integral component of membrane; GO:0031224 intrinsic component of membrane; GO:0031226 intrinsic component of plasma membrane; GO:0032991 protein-containing complex; GO:0070069 cytochrome complex; GO:0071944 cell periphery;	GO:0003824 catalytic activity; GO:0005488 binding; GO:0009055 electron transfer activity; GO:0016491 oxidoreductase activity; GO:0016679 oxidoreductase activity, acting on diphenols and related substances as donors; GO:0016682 oxidoreductase activity, acting on diphenols and related substances as donors, oxygen as acceptor; GO:0020037 heme binding; GO:0046906 tetrapyrrole binding; GO:0048037 cofa…			C	COG1271	Cytochrome bd-type quinol oxidase, subunit 1
P05052	HTH-type transcriptional regulator AppY OS=Escherichia coli (strain K12) OX=83333 GN=appY PE=1 SV=3	appY	28.763	31.7	19	8	8	8	1	4	7	7	4	5	7	8	4	5	7	8	4	5	7	8	903930	1573800	5002500	4917500	0.291644	0.50777	1.614	1.58658	5.44	3.179	1.741	Cytoplasmic	K07780	appY; AraC family transcriptional regulator, transcriptional regulator required for anaerobic and stationary phase induction of genes	map02020 Two-component system	GO:0006355 regulation of transcription, DNA-templated; GO:0006950 response to stress; GO:0007154 cell communication; GO:0009267 cellular response to starvation; GO:0009314 response to radiation; GO:0009605 response to external stimulus; GO:0009628 response to abiotic stimulus; GO:0009889 regulation of biosynthetic process; GO:0009891 positive regulation of biosynthetic process; GO:0009893 positiv…		GO:0003700 DNA-binding transcription factor activity; GO:0140110 transcription regulator activity;	PF12833	Helix-turn-helix domain	K	COG2207	AraC-type DNA-binding domain-containing proteins
P69503	Adenine phosphoribosyltransferase OS=Escherichia coli (strain K12) OX=83333 GN=apt PE=1 SV=1	apt	19.859	51.9	28	7	7	7	6	8	8	6	6	7	6	6	6	7	6	6	6	7	6	6	1453100	1472800	873970	961710	1.22069	1.23724	0.734185	0.807891	0.662	0.593	1.014	Cytoplasmic	K00759	APRT, apt; adenine phosphoribosyltransferase [EC:2.4.2.7]	map00230 Purine metabolism; map01100 Metabolic pathways	GO:0006139 nucleobase-containing compound metabolic process; GO:0006144 purine nucleobase metabolic process; GO:0006166 purine ribonucleoside salvage; GO:0006168 adenine salvage; GO:0006725 cellular aromatic compound metabolic process; GO:0006807 nitrogen compound metabolic process; GO:0008152 metabolic process; GO:0009058 biosynthetic process; GO:0009112 nucleobase metabolic process; GO:0009113 …	GO:0005622 intracellular; GO:0005623 cell; GO:0005737 cytoplasm; GO:0005829 cytosol;	GO:0000287 magnesium ion binding; GO:0003824 catalytic activity; GO:0003999 adenine phosphoribosyltransferase activity; GO:0005488 binding; GO:0005515 protein binding; GO:0016740 transferase activity; GO:0016757 transferase activity, transferring glycosyl groups; GO:0016763 transferase activity, transferring pentosyl groups; GO:0042802 identical protein binding; GO:0043167 ion binding; GO:0043169…	PF00156	Phosphoribosyl transferase domain	F	COG0503	Adenine/guanine phosphoribosyltransferases and related PRPP-binding proteins
P0A9E0	Arabinose operon regulatory protein OS=Escherichia coli (strain K12) OX=83333 GN=araC PE=1 SV=1	araC	33.384	18.2	8	3	3	3	4	2	1	1	3	2	2	3	3	2	2	3	3	2	2	3	108180	100710	72331	76489	1.20969	1.12616	0.808823	0.855319	0.707	0.718	0.931	Cytoplasmic	K02099	araC; AraC family transcriptional regulator, arabinose operon regulatory protein		GO:0005975 carbohydrate metabolic process; GO:0005996 monosaccharide metabolic process; GO:0006355 regulation of transcription, DNA-templated; GO:0008152 metabolic process; GO:0009056 catabolic process; GO:0009889 regulation of biosynthetic process; GO:0009890 negative regulation of biosynthetic process; GO:0009891 positive regulation of biosynthetic process; GO:0009892 negative regulation of met…	GO:0005622 intracellular; GO:0005623 cell; GO:0005737 cytoplasm; GO:0005829 cytosol; GO:0032991 protein-containing complex; GO:0032993 protein-DNA complex;	GO:0000976 transcription regulatory region sequence-specific DNA binding; GO:0001067 regulatory region nucleic acid binding; GO:0001216 DNA-binding transcription activator activity; GO:0001217 DNA-binding transcription repressor activity; GO:0003676 nucleic acid binding; GO:0003677 DNA binding; GO:0003690 double-stranded DNA binding; GO:0003700 DNA-binding transcription factor activity; GO:000548…	PF02311; PF12833	AraC-like ligand binding domain; Helix-turn-helix domain	K	COG4977	Transcriptional regulator containing an amidase domain and an AraC-type DNA-binding HTH domain
P02924	L-arabinose-binding periplasmic protein OS=Escherichia coli (strain K12) OX=83333 GN=araF PE=1 SV=2	araF	35.54	24	15	5	5	5	4	5	3	3	4	4	4	3	4	4	4	3	4	4	4	3	51568	42142	24553	19853	1.49347	1.22048	0.711083	0.574966	0.385	0.583	0.817	Periplasmic	K10537	araF; L-arabinose transport system substrate-binding protein	map02010 ABC transporters	GO:0006810 transport; GO:0008643 carbohydrate transport; GO:0015749 monosaccharide transmembrane transport; GO:0034219 carbohydrate transmembrane transport; GO:0051179 localization; GO:0051234 establishment of localization; GO:0055085 transmembrane transport; GO:0071702 organic substance transport;	GO:0005623 cell; GO:0030288 outer membrane-bounded periplasmic space; GO:0030313 cell envelope; GO:0031975 envelope; GO:0042597 periplasmic space;	GO:0003824 catalytic activity; GO:0005215 transporter activity; GO:0005488 binding; GO:0015144 carbohydrate transmembrane transporter activity; GO:0015145 monosaccharide transmembrane transporter activity; GO:0015399 primary active transmembrane transporter activity; GO:0015407 ATPase-coupled monosaccharide transmembrane transporter activity; GO:0016462 pyrophosphatase activity; GO:0016787 hydrol…	PF00532	Periplasmic binding proteins and sugar binding domain of LacI family	G	COG1879	ABC-type sugar transport system, periplasmic component
P0A9Q1	Aerobic respiration control protein ArcA OS=Escherichia coli (strain K12) OX=83333 GN=arcA PE=1 SV=1	arcA	27.292	55.5	67	14	14	14	16	17	14	20	13	14	12	14	13	14	12	14	13	14	12	14	2260500	2281900	2322200	2306500	0.985923	0.995257	1.01283	1.00599	1.02	1.018	1.009	Cytoplasmic	K07773	arcA; two-component system, OmpR family, aerobic respiration control protein ArcA	map02020 Two-component system; map02026 Biofilm formation - Escherichia coli				PF00072; PF00486	Response regulator receiver domain; Transcriptional regulatory protein, C terminal	K	COG0745	Response regulators consisting of a CheY-like receiver domain and a winged-helix DNA-binding domain
P0AEC3	Aerobic respiration control sensor protein ArcB OS=Escherichia coli (strain K12) OX=83333 GN=arcB PE=1 SV=1	arcB	87.982	41.9	105	28	28	28	22	20	30	33	24	19	26	26	24	19	26	26	24	19	26	26	258670	269100	343890	350820	0.846378	0.880505	1.12522	1.1479	1.356	1.278	1.04	CytoplasmicMembrane	K07648	arcB; two-component system, OmpR family, aerobic respiration control sensor histidine kinase ArcB [EC:2.7.13.3]	map02020 Two-component system; map02026 Biofilm formation - Escherichia coli	GO:0000160 phosphorelay signal transduction system; GO:0006464 cellular protein modification process; GO:0006468 protein phosphorylation; GO:0006793 phosphorus metabolic process; GO:0006796 phosphate-containing compound metabolic process; GO:0006807 nitrogen compound metabolic process; GO:0007154 cell communication; GO:0007165 signal transduction; GO:0008152 metabolic process; GO:0009987 cellular…	GO:0005623 cell; GO:0005886 plasma membrane; GO:0016020 membrane; GO:0016021 integral component of membrane; GO:0031224 intrinsic component of membrane; GO:0071944 cell periphery;	GO:0000155 phosphorelay sensor kinase activity; GO:0003824 catalytic activity; GO:0004672 protein kinase activity; GO:0004673 protein histidine kinase activity; GO:0009927 histidine phosphotransfer kinase activity; GO:0016301 kinase activity; GO:0016740 transferase activity; GO:0016772 transferase activity, transferring phosphorus-containing groups; GO:0016773 phosphotransferase activity, alcohol…	PF00989; PF00512; PF02518; PF00072	PAS fold; His Kinase A (phospho-acceptor) domain; Histidine kinase-, DNA gyrase B-, and HSP90-like ATPase; Response regulator receiver domain	T	COG5002	Signal transduction histidine kinase
P0A6C5	Amino-acid acetyltransferase OS=Escherichia coli (strain K12) OX=83333 GN=argA PE=1 SV=1	argA	49.195	30.9	26	11	11	11	3	3	11	9	5	7	11	11	5	7	11	11	5	7	11	11	59262	47128	153770	146370	0.583101	0.46371	1.513	1.44019	2.47	3.263	0.795	Unknown	K14682	argAB; amino-acid N-acetyltransferase [EC:2.3.1.1]	map00220 Arginine biosynthesis; map01100 Metabolic pathways; map01110 Biosynthesis of secondary metabolites; map01130 Biosynthesis of antibiotics; map01210 2-Oxocarboxylic acid metabolism; map01230 Biosynthesis of amino acids	GO:0006082 organic acid metabolic process; GO:0006520 cellular amino acid metabolic process; GO:0006525 arginine metabolic process; GO:0006526 arginine biosynthetic process; GO:0006793 phosphorus metabolic process; GO:0006796 phosphate-containing compound metabolic process; GO:0006807 nitrogen compound metabolic process; GO:0008152 metabolic process; GO:0008652 cellular amino acid biosynthetic pr…		GO:0003824 catalytic activity; GO:0003991 acetylglutamate kinase activity; GO:0004042 acetyl-CoA:L-glutamate N-acetyltransferase activity; GO:0004358 glutamate N-acetyltransferase activity; GO:0005488 binding; GO:0008080 N-acetyltransferase activity; GO:0016301 kinase activity; GO:0016407 acetyltransferase activity; GO:0016410 N-acyltransferase activity; GO:0016597 amino acid binding; GO:0016740 …			E	COG1246	N-acetylglutamate synthase and related acetyltransferases
P0A6C8	Acetylglutamate kinase OS=Escherichia coli (strain K12) OX=83333 GN=argB PE=1 SV=1	argB	27.159	64	54	14	14	14	7	6	20	21	9	8	14	14	9	8	14	14	9	8	14	14	175470	185700	743360	693820	0.390291	0.413045	1.65343	1.54324	3.954	4.003	1.058	Cytoplasmic	K00930	argB; acetylglutamate kinase [EC:2.7.2.8]	map00220 Arginine biosynthesis; map01100 Metabolic pathways; map01110 Biosynthesis of secondary metabolites; map01130 Biosynthesis of antibiotics; map01210 2-Oxocarboxylic acid metabolism; map01230 Biosynthesis of amino acids	GO:0006082 organic acid metabolic process; GO:0006520 cellular amino acid metabolic process; GO:0006525 arginine metabolic process; GO:0006526 arginine biosynthetic process; GO:0006793 phosphorus metabolic process; GO:0006796 phosphate-containing compound metabolic process; GO:0006807 nitrogen compound metabolic process; GO:0006950 response to stress; GO:0006974 cellular response to DNA damage st…		GO:0003824 catalytic activity; GO:0003991 acetylglutamate kinase activity; GO:0004358 glutamate N-acetyltransferase activity; GO:0005488 binding; GO:0008080 N-acetyltransferase activity; GO:0016301 kinase activity; GO:0016407 acetyltransferase activity; GO:0016410 N-acyltransferase activity; GO:0016597 amino acid binding; GO:0016740 transferase activity; GO:0016746 transferase activity, transferr…			F	COG0548	Acetylglutamate kinase
P11446	N-acetyl-gamma-glutamyl-phosphate reductase OS=Escherichia coli (strain K12) OX=83333 GN=argC PE=1 SV=1	argC	35.952	37.4	34	9	9	9	6	6	11	11	7	7	9	9	7	7	9	9	7	7	9	9	86630	94554	318710	326830	0.419148	0.457488	1.54204	1.58133	3.773	3.371	1.091	Cytoplasmic	K00145	argC; N-acetyl-gamma-glutamyl-phosphate reductase [EC:1.2.1.38]	map00220 Arginine biosynthesis; map01100 Metabolic pathways; map01110 Biosynthesis of secondary metabolites; map01130 Biosynthesis of antibiotics; map01210 2-Oxocarboxylic acid metabolism; map01230 Biosynthesis of amino acids	GO:0006082 organic acid metabolic process; GO:0006520 cellular amino acid metabolic process; GO:0006525 arginine metabolic process; GO:0006526 arginine biosynthetic process; GO:0006807 nitrogen compound metabolic process; GO:0008152 metabolic process; GO:0008652 cellular amino acid biosynthetic process; GO:0009058 biosynthetic process; GO:0009064 glutamine family amino acid metabolic process; GO:…		GO:0003824 catalytic activity; GO:0003942 N-acetyl-gamma-glutamyl-phosphate reductase activity; GO:0016491 oxidoreductase activity; GO:0016620 oxidoreductase activity, acting on the aldehyde or oxo group of donors, NAD or NADP as acceptor; GO:0016903 oxidoreductase activity, acting on the aldehyde or oxo group of donors;	PF01118; PF02774	Semialdehyde dehydrogenase, NAD binding domain; Semialdehyde dehydrogenase, dimerisation domain	E	COG0002	Acetylglutamate semialdehyde dehydrogenase
P18335	Acetylornithine/succinyldiaminopimelate aminotransferase OS=Escherichia coli (strain K12) OX=83333 GN=argD PE=1 SV=4	argD	43.766	66.7	80	18	18	18	22	14	20	24	18	17	16	17	18	17	16	17	18	17	16	17	495050	494330	661760	653760	0.859126	0.857877	1.14844	1.13456	1.321	1.339	0.999	Cytoplasmic	K00821	argD; acetylornithine/N-succinyldiaminopimelate aminotransferase [EC:2.6.1.11 2.6.1.17]	map00220 Arginine biosynthesis; map00300 Lysine biosynthesis; map01100 Metabolic pathways; map01110 Biosynthesis of secondary metabolites; map01120 Microbial metabolism in diverse environments; map01130 Biosynthesis of antibiotics; map01210 2-Oxocarboxylic acid metabolism; map01230 Biosynthesis of amino acids	GO:0006082 organic acid metabolic process; GO:0006105 succinate metabolic process; GO:0006520 cellular amino acid metabolic process; GO:0006525 arginine metabolic process; GO:0006526 arginine biosynthetic process; GO:0006527 arginine catabolic process; GO:0006553 lysine metabolic process; GO:0006591 ornithine metabolic process; GO:0006593 ornithine catabolic process; GO:0006807 nitrogen compound …		GO:0003824 catalytic activity; GO:0003992 N2-acetyl-L-ornithine:2-oxoglutarate 5-aminotransferase activity; GO:0005488 binding; GO:0005515 protein binding; GO:0008144 drug binding; GO:0008483 transaminase activity; GO:0009016 succinyldiaminopimelate transaminase activity; GO:0016740 transferase activity; GO:0016769 transferase activity, transferring nitrogenous groups; GO:0019842 vitamin binding;…	PF00202	Aminotransferase class-III	E	COG4992	Ornithine/acetylornithine aminotransferase
P23908	Acetylornithine deacetylase OS=Escherichia coli (strain K12) OX=83333 GN=argE PE=1 SV=2	argE	42.347	70.2	64	15	15	15	12	12	20	20	11	10	15	13	11	10	15	13	11	10	15	13	239200	244030	848140	858350	0.436951	0.445774	1.54931	1.56796	3.588	3.476	1.02	Cytoplasmic	K01438	argE; acetylornithine deacetylase [EC:3.5.1.16]	map00220 Arginine biosynthesis; map01100 Metabolic pathways; map01110 Biosynthesis of secondary metabolites; map01130 Biosynthesis of antibiotics; map01210 2-Oxocarboxylic acid metabolism; map01230 Biosynthesis of amino acids	GO:0006082 organic acid metabolic process; GO:0006520 cellular amino acid metabolic process; GO:0006525 arginine metabolic process; GO:0006526 arginine biosynthetic process; GO:0006807 nitrogen compound metabolic process; GO:0008152 metabolic process; GO:0008652 cellular amino acid biosynthetic process; GO:0009058 biosynthetic process; GO:0009064 glutamine family amino acid metabolic process; GO:…		GO:0003824 catalytic activity; GO:0005488 binding; GO:0008270 zinc ion binding; GO:0008777 acetylornithine deacetylase activity; GO:0016787 hydrolase activity; GO:0016810 hydrolase activity, acting on carbon-nitrogen (but not peptide) bonds; GO:0016811 hydrolase activity, acting on carbon-nitrogen (but not peptide) bonds, in linear amides; GO:0019213 deacetylase activity; GO:0043167 ion binding; …	PF07687	Peptidase dimerisation domain	E	COG0624	Acetylornithine deacetylase/Succinyl-diaminopimelate desuccinylase and related deacylases
P0A6E4	Argininosuccinate synthase OS=Escherichia coli (strain K12) OX=83333 GN=argG PE=1 SV=2	argG	49.898	69.8	120	24	24	24	27	23	34	36	20	20	23	24	20	20	23	24	20	20	23	24	618020	615180	1290100	1244900	0.656037	0.653023	1.36946	1.32148	2.014	2.097	0.995	Cytoplasmic	K01940	argG, ASS1; argininosuccinate synthase [EC:6.3.4.5]	map00220 Arginine biosynthesis; map00250 Alanine, aspartate and glutamate metabolism; map01100 Metabolic pathways; map01110 Biosynthesis of secondary metabolites; map01130 Biosynthesis of antibiotics; map01230 Biosynthesis of amino acids	GO:0000050 urea cycle; GO:0000053 argininosuccinate metabolic process; GO:0006082 organic acid metabolic process; GO:0006520 cellular amino acid metabolic process; GO:0006525 arginine metabolic process; GO:0006526 arginine biosynthetic process; GO:0006575 cellular modified amino acid metabolic process; GO:0006807 nitrogen compound metabolic process; GO:0008152 metabolic process; GO:0008652 cellul…	GO:0005622 intracellular; GO:0005623 cell; GO:0005737 cytoplasm; GO:0005829 cytosol;	GO:0003824 catalytic activity; GO:0004055 argininosuccinate synthase activity; GO:0005488 binding; GO:0005515 protein binding; GO:0016874 ligase activity; GO:0016879 ligase activity, forming carbon-nitrogen bonds; GO:0042802 identical protein binding;			F	COG0137	Argininosuccinate synthase
P11447	Argininosuccinate lyase OS=Escherichia coli (strain K12) OX=83333 GN=argH PE=1 SV=3	argH	50.318	61.7	78	22	22	22	12	14	26	26	18	18	22	19	18	18	22	19	18	18	22	19	292460	289230	812060	779530	0.538283	0.532338	1.49463	1.43475	2.665	2.808	0.989	Cytoplasmic	K01755	argH, ASL; argininosuccinate lyase [EC:4.3.2.1]	map00220 Arginine biosynthesis; map00250 Alanine, aspartate and glutamate metabolism; map01100 Metabolic pathways; map01110 Biosynthesis of secondary metabolites; map01130 Biosynthesis of antibiotics; map01230 Biosynthesis of amino acids	GO:0006082 organic acid metabolic process; GO:0006520 cellular amino acid metabolic process; GO:0006525 arginine metabolic process; GO:0006526 arginine biosynthetic process; GO:0006591 ornithine metabolic process; GO:0006807 nitrogen compound metabolic process; GO:0008152 metabolic process; GO:0008652 cellular amino acid biosynthetic process; GO:0009058 biosynthetic process; GO:0009064 glutamine …	GO:0005622 intracellular; GO:0005623 cell; GO:0005737 cytoplasm;	GO:0003824 catalytic activity; GO:0004056 argininosuccinate lyase activity; GO:0016829 lyase activity; GO:0016840 carbon-nitrogen lyase activity; GO:0016842 amidine-lyase activity;	PF00206	Lyase	E	COG0165	Argininosuccinate lyase
P04391	Ornithine carbamoyltransferase subunit I OS=Escherichia coli (strain K12) OX=83333 GN=argI PE=1 SV=3	argI	36.907	32	28	8	8	8	7	6	7	8	7	8	7	7	7	8	7	7	7	8	7	7	787430	739930	793150	819800	1.003	0.942493	1.01028	1.04423	1.041	1.072	0.94	Cytoplasmic	K00611	OTC, argF, argI; ornithine carbamoyltransferase [EC:2.1.3.3]	map00220 Arginine biosynthesis; map01100 Metabolic pathways; map01110 Biosynthesis of secondary metabolites; map01130 Biosynthesis of antibiotics; map01230 Biosynthesis of amino acids	GO:0000050 urea cycle; GO:0006082 organic acid metabolic process; GO:0006520 cellular amino acid metabolic process; GO:0006525 arginine metabolic process; GO:0006526 arginine biosynthetic process; GO:0006591 ornithine metabolic process; GO:0006807 nitrogen compound metabolic process; GO:0006950 response to stress; GO:0006974 cellular response to DNA damage stimulus; GO:0008152 metabolic process; …	GO:0005622 intracellular; GO:0005623 cell; GO:0005737 cytoplasm;	GO:0003824 catalytic activity; GO:0004585 ornithine carbamoyltransferase activity; GO:0016740 transferase activity; GO:0016741 transferase activity, transferring one-carbon groups; GO:0016743 carboxyl- or carbamoyltransferase activity;	PF02729; PF00185	Aspartate/ornithine carbamoyltransferase, carbamoyl-P binding domain; Aspartate/ornithine carbamoyltransferase, Asp/Orn binding domain	E	COG0078	Ornithine carbamoyltransferase
P0A8S1	HTH-type transcriptional regulator ArgP OS=Escherichia coli (strain K12) OX=83333 GN=argP PE=1 SV=1	argP	33.471	46.8	53	13	13	13	13	12	14	14	13	12	13	13	13	12	13	13	13	12	13	13	271940	268250	435050	408040	0.786363	0.775693	1.25802	1.17992	1.5	1.622	0.986	Cytoplasmic	K05596	iciA; LysR family transcriptional regulator, chromosome initiation inhibitor		GO:0006275 regulation of DNA replication; GO:0006355 regulation of transcription, DNA-templated; GO:0008156 negative regulation of DNA replication; GO:0009889 regulation of biosynthetic process; GO:0009890 negative regulation of biosynthetic process; GO:0009891 positive regulation of biosynthetic process; GO:0009892 negative regulation of metabolic process; GO:0009893 positive regulation of metab…		GO:0003676 nucleic acid binding; GO:0003677 DNA binding; GO:0003681 bent DNA binding; GO:0003700 DNA-binding transcription factor activity; GO:0005488 binding; GO:0043565 sequence-specific DNA binding; GO:0097159 organic cyclic compound binding; GO:0140110 transcription regulator activity; GO:1901363 heterocyclic compound binding;	PF00126	Bacterial regulatory helix-turn-helix protein, lysR family	K	COG0583	Transcriptional regulator
P0A6D0	Arginine repressor OS=Escherichia coli (strain K12) OX=83333 GN=argR PE=1 SV=1	argR	16.994	48.7	20	4	4	4	6	4	5	5	4	3	4	4	4	3	4	4	4	3	4	4	478140	456810	416630	428870	1.0742	1.02628	0.936011	0.963509	0.897	0.912	0.955	Cytoplasmic	K03402	argR, ahrC; transcriptional regulator of arginine metabolism		GO:0000820 regulation of glutamine family amino acid metabolic process; GO:0000821 regulation of arginine metabolic process; GO:0006082 organic acid metabolic process; GO:0006139 nucleobase-containing compound metabolic process; GO:0006259 DNA metabolic process; GO:0006310 DNA recombination; GO:0006355 regulation of transcription, DNA-templated; GO:0006520 cellular amino acid metabolic process; G…	GO:0005622 intracellular; GO:0005623 cell; GO:0005737 cytoplasm; GO:0032991 protein-containing complex; GO:0032993 protein-DNA complex;	GO:0000976 transcription regulatory region sequence-specific DNA binding; GO:0000984 bacterial-type RNA polymerase transcription regulatory region sequence-specific DNA binding; GO:0000986 bacterial-type cis-regulatory region sequence-specific DNA binding; GO:0000987 cis-regulatory region sequence-specific DNA binding; GO:0001067 regulatory region nucleic acid binding; GO:0001216 DNA-binding tran…	PF01316; PF02863	Arginine repressor, DNA binding domain; Arginine repressor, C-terminal domain	K	COG1438	Arginine repressor
P11875	Arginine--tRNA ligase OS=Escherichia coli (strain K12) OX=83333 GN=argS PE=1 SV=1	argS	64.682	59.4	146	30	30	30	37	37	37	35	30	29	30	29	30	29	30	29	30	29	30	29	1107500	1084200	684360	678990	1.24612	1.2199	0.770014	0.763972	0.613	0.631	0.979	Cytoplasmic	K01887	RARS, argS; arginyl-tRNA synthetase [EC:6.1.1.19]	map00970 Aminoacyl-tRNA biosynthesis	GO:0006082 organic acid metabolic process; GO:0006139 nucleobase-containing compound metabolic process; GO:0006399 tRNA metabolic process; GO:0006412 translation; GO:0006418 tRNA aminoacylation for protein translation; GO:0006420 arginyl-tRNA aminoacylation; GO:0006518 peptide metabolic process; GO:0006520 cellular amino acid metabolic process; GO:0006725 cellular aromatic compound metabolic proc…	GO:0005622 intracellular; GO:0005623 cell; GO:0005737 cytoplasm; GO:0005829 cytosol;	GO:0003824 catalytic activity; GO:0004812 aminoacyl-tRNA ligase activity; GO:0004814 arginine-tRNA ligase activity; GO:0016874 ligase activity; GO:0016875 ligase activity, forming carbon-oxygen bonds; GO:0140098 catalytic activity, acting on RNA; GO:0140101 catalytic activity, acting on a tRNA;	PF03485; PF05746	Arginyl tRNA synthetase N terminal domain; DALR anticodon binding domain	J	COG0018	Arginyl-tRNA synthetase
P09551	Lysine/arginine/ornithine-binding periplasmic protein OS=Escherichia coli (strain K12) OX=83333 GN=argT PE=1 SV=3	argT	27.991	63.8	63	18	18	18	12	12	18	21	14	13	17	18	14	13	17	18	14	13	17	18	484490	469610	1438600	1417500	0.508624	0.493003	1.51026	1.48811	2.926	3.063	0.969	Periplasmic	K10013	argT; lysine/arginine/ornithine transport system substrate-binding protein	map02010 ABC transporters	GO:0006810 transport; GO:0006811 ion transport; GO:0006812 cation transport; GO:0006820 anion transport; GO:0006865 amino acid transport; GO:0006950 response to stress; GO:0006995 cellular response to nitrogen starvation; GO:0007154 cell communication; GO:0009267 cellular response to starvation; GO:0009605 response to external stimulus; GO:0009987 cellular process; GO:0009991 response to extracel…	GO:0005623 cell; GO:0030288 outer membrane-bounded periplasmic space; GO:0030313 cell envelope; GO:0031975 envelope; GO:0042597 periplasmic space;	GO:0005488 binding; GO:0016597 amino acid binding; GO:0031406 carboxylic acid binding; GO:0036094 small molecule binding; GO:0043167 ion binding; GO:0043168 anion binding; GO:0043177 organic acid binding;	PF00497	Bacterial extracellular solute-binding proteins, family 3	ET	COG0834	ABC-type amino acid transport/signal transduction systems, periplasmic component/domain
P75993	Probable two-component-system connector protein AriR OS=Escherichia coli (strain K12) OX=83333 GN=ariR PE=1 SV=1	ariR	9.6939	15.9	1	1	1	1	0	0	0	1	0	0	0	1	0	0	0	1	0	0	0	1	0	0	0	0								Unknown	K21976	ariR; probable RcsB/C two-component-system connector, global regulator of biofilm formation and acid-resistance		GO:0000302 response to reactive oxygen species; GO:0006950 response to stress; GO:0006979 response to oxidative stress; GO:0009636 response to toxic substance; GO:0010035 response to inorganic substance; GO:0042221 response to chemical; GO:0042493 response to drug; GO:0042542 response to hydrogen peroxide; GO:0046677 response to antibiotic; GO:0050896 response to stimulus; GO:1901700 response to …		GO:0003676 nucleic acid binding; GO:0003677 DNA binding; GO:0005488 binding; GO:0097159 organic cyclic compound binding; GO:1901363 heterocyclic compound binding;
P77398	Bifunctional polymyxin resistance protein ArnA OS=Escherichia coli (strain K12) OX=83333 GN=arnA PE=1 SV=1	arnA	74.288	22.4	23	12	12	12	0	0	13	10	0	2	12	11	0	2	12	11	0	2	12	11	0	5486.7	86676	27885		0.137113	2.16604	0.696848		15.797		Cytoplasmic	K10011	arnA, pmrI; UDP-4-amino-4-deoxy-L-arabinose formyltransferase / UDP-glucuronic acid dehydrogenase (UDP-4-keto-hexauronic acid decarboxylating) [EC:2.1.2.13 1.1.1.305]	map00520 Amino sugar and nucleotide sugar metabolism; map01100 Metabolic pathways; map01503 Cationic antimicrobial peptide (CAMP) resistance	GO:0006040 amino sugar metabolic process; GO:0006139 nucleobase-containing compound metabolic process; GO:0006725 cellular aromatic compound metabolic process; GO:0006793 phosphorus metabolic process; GO:0006807 nitrogen compound metabolic process; GO:0008152 metabolic process; GO:0009058 biosynthetic process; GO:0009225 nucleotide-sugar metabolic process; GO:0009226 nucleotide-sugar biosynthetic…		GO:0000166 nucleotide binding; GO:0003824 catalytic activity; GO:0005488 binding; GO:0005515 protein binding; GO:0016491 oxidoreductase activity; GO:0016614 oxidoreductase activity, acting on CH-OH group of donors; GO:0016616 oxidoreductase activity, acting on the CH-OH group of donors, NAD or NADP as acceptor; GO:0016740 transferase activity; GO:0016741 transferase activity, transferring one-car…	PF00551; PF02911	Formyl transferase; Formyl transferase, C-terminal domain	I	COG0451	Nucleoside-diphosphate-sugar epimerases
P77690	UDP-4-amino-4-deoxy-L-arabinose--oxoglutarate aminotransferase OS=Escherichia coli (strain K12) OX=83333 GN=arnB PE=1 SV=3	arnB	42.237	34.3	20	9	9	9	0	1	8	11	1	1	8	9	1	1	8	9	1	1	8	9	14762	0	58331	136810	0.210983		0.833685	1.95533	9.268			Cytoplasmic	K07806	arnB, pmrH; UDP-4-amino-4-deoxy-L-arabinose-oxoglutarate aminotransferase [EC:2.6.1.87]	map00520 Amino sugar and nucleotide sugar metabolism; map01100 Metabolic pathways; map01503 Cationic antimicrobial peptide (CAMP) resistance; map02020 Two-component system		GO:0005622 intracellular; GO:0005623 cell; GO:0005737 cytoplasm;	GO:0003824 catalytic activity; GO:0005488 binding; GO:0008144 drug binding; GO:0008483 transaminase activity; GO:0016740 transferase activity; GO:0016769 transferase activity, transferring nitrogenous groups; GO:0019842 vitamin binding; GO:0030170 pyridoxal phosphate binding; GO:0036094 small molecule binding; GO:0043167 ion binding; GO:0043168 anion binding; GO:0048037 cofactor binding; GO:00506…	PF01041	DegT/DnrJ/EryC1/StrS aminotransferase family	M	COG0399	Predicted pyridoxal phosphate-dependent enzyme apparently involved in regulation of cell wall biogenesis
P77757	Undecaprenyl-phosphate 4-deoxy-4-formamido-L-arabinose transferase OS=Escherichia coli (strain K12) OX=83333 GN=arnC PE=1 SV=1	arnC	36.339	10.2	6	3	3	3	0	0	2	4	0	0	3	3	0	0	3	3	0	0	3	3	0	0	21211	24103			0.936179	1.06382				CytoplasmicMembrane	K10012	arnC, pmrF; undecaprenyl-phosphate 4-deoxy-4-formamido-L-arabinose transferase [EC:2.4.2.53]	map00520 Amino sugar and nucleotide sugar metabolism; map01100 Metabolic pathways; map01503 Cationic antimicrobial peptide (CAMP) resistance		GO:0005623 cell; GO:0005886 plasma membrane; GO:0016020 membrane; GO:0071944 cell periphery;	GO:0003824 catalytic activity; GO:0016740 transferase activity; GO:0016757 transferase activity, transferring glycosyl groups; GO:0016763 transferase activity, transferring pentosyl groups; GO:0099621 undecaprenyl-phosphate 4-deoxy-4-formamido-L-arabinose transferase activity;			I	COG0463	Glycosyltransferases involved in cell wall biogenesis
P0A6D3	3-phosphoshikimate 1-carboxyvinyltransferase OS=Escherichia coli (strain K12) OX=83333 GN=aroA PE=1 SV=1	aroA	46.095	61.6	104	19	19	19	24	25	28	27	18	18	19	19	18	18	19	19	18	18	19	19	1114800	1087300	1792400	1790300	0.770848	0.751832	1.23939	1.23793	1.606	1.648	0.975	Cytoplasmic	K00800	aroA; 3-phosphoshikimate 1-carboxyvinyltransferase [EC:2.5.1.19]	map00400 Phenylalanine, tyrosine and tryptophan biosynthesis; map01100 Metabolic pathways; map01110 Biosynthesis of secondary metabolites; map01130 Biosynthesis of antibiotics; map01230 Biosynthesis of amino acids	GO:0006082 organic acid metabolic process; GO:0008152 metabolic process; GO:0009058 biosynthetic process; GO:0009423 chorismate biosynthetic process; GO:0009987 cellular process; GO:0016053 organic acid biosynthetic process; GO:0019752 carboxylic acid metabolic process; GO:0043436 oxoacid metabolic process; GO:0043648 dicarboxylic acid metabolic process; GO:0043650 dicarboxylic acid biosynthetic …	GO:0005622 intracellular; GO:0005623 cell; GO:0005737 cytoplasm; GO:0005829 cytosol;	GO:0003824 catalytic activity; GO:0003866 3-phosphoshikimate 1-carboxyvinyltransferase activity; GO:0016740 transferase activity; GO:0016765 transferase activity, transferring alkyl or aryl (other than methyl) groups;			E	COG0128	5-enolpyruvylshikimate-3-phosphate synthase
P07639	3-dehydroquinate synthase OS=Escherichia coli (strain K12) OX=83333 GN=aroB PE=1 SV=1	aroB	38.881	67.7	53	16	16	16	12	12	13	16	13	13	13	16	13	13	13	16	13	13	13	16	457360	437120	711220	689080	0.797218	0.761938	1.23972	1.20113	1.507	1.627	0.956	Cytoplasmic	K01735	aroB; 3-dehydroquinate synthase [EC:4.2.3.4]	map00400 Phenylalanine, tyrosine and tryptophan biosynthesis; map01100 Metabolic pathways; map01110 Biosynthesis of secondary metabolites; map01130 Biosynthesis of antibiotics; map01230 Biosynthesis of amino acids	GO:0006082 organic acid metabolic process; GO:0006520 cellular amino acid metabolic process; GO:0006725 cellular aromatic compound metabolic process; GO:0006807 nitrogen compound metabolic process; GO:0008152 metabolic process; GO:0008652 cellular amino acid biosynthetic process; GO:0009058 biosynthetic process; GO:0009072 aromatic amino acid family metabolic process; GO:0009073 aromatic amino ac…	GO:0005622 intracellular; GO:0005623 cell; GO:0005737 cytoplasm;	GO:0000166 nucleotide binding; GO:0003824 catalytic activity; GO:0003856 3-dehydroquinate synthase activity; GO:0005488 binding; GO:0008270 zinc ion binding; GO:0016829 lyase activity; GO:0016835 carbon-oxygen lyase activity; GO:0016838 carbon-oxygen lyase activity, acting on phosphates; GO:0036094 small molecule binding; GO:0043167 ion binding; GO:0043168 anion binding; GO:0043169 cation binding…	PF01761	3-dehydroquinate synthase	E	COG0337	3-dehydroquinate synthetase
P12008	Chorismate synthase OS=Escherichia coli (strain K12) OX=83333 GN=aroC PE=1 SV=4	aroC	39.137	48.2	53	13	13	13	11	14	14	14	12	12	11	11	12	12	11	11	12	12	11	11	779160	743500	913900	933450	0.924816	0.88249	1.08475	1.10795	1.198	1.229	0.954	Cytoplasmic	K01736	aroC; chorismate synthase [EC:4.2.3.5]	map00400 Phenylalanine, tyrosine and tryptophan biosynthesis; map01100 Metabolic pathways; map01110 Biosynthesis of secondary metabolites; map01130 Biosynthesis of antibiotics; map01230 Biosynthesis of amino acids	GO:0006082 organic acid metabolic process; GO:0006520 cellular amino acid metabolic process; GO:0006725 cellular aromatic compound metabolic process; GO:0006807 nitrogen compound metabolic process; GO:0008152 metabolic process; GO:0008652 cellular amino acid biosynthetic process; GO:0009058 biosynthetic process; GO:0009072 aromatic amino acid family metabolic process; GO:0009073 aromatic amino ac…	GO:0005622 intracellular; GO:0005623 cell; GO:0005737 cytoplasm; GO:0005829 cytosol;	GO:0000166 nucleotide binding; GO:0003824 catalytic activity; GO:0004107 chorismate synthase activity; GO:0005488 binding; GO:0005515 protein binding; GO:0010181 FMN binding; GO:0016829 lyase activity; GO:0016835 carbon-oxygen lyase activity; GO:0016838 carbon-oxygen lyase activity, acting on phosphates; GO:0032553 ribonucleotide binding; GO:0036094 small molecule binding; GO:0042802 identical pr…			E	COG0082	Chorismate synthase
P05194	3-dehydroquinate dehydratase OS=Escherichia coli (strain K12) OX=83333 GN=aroD PE=1 SV=2	aroD	27.466	66.3	73	17	17	17	14	15	22	22	16	17	17	17	16	17	17	17	16	17	17	17	517000	523570	1423200	1354700	0.541578	0.548461	1.49086	1.4191	2.62	2.718	1.013	Cytoplasmic	K03785	aroD; 3-dehydroquinate dehydratase I [EC:4.2.1.10]	map00400 Phenylalanine, tyrosine and tryptophan biosynthesis; map01100 Metabolic pathways; map01110 Biosynthesis of secondary metabolites; map01130 Biosynthesis of antibiotics; map01230 Biosynthesis of amino acids	GO:0006082 organic acid metabolic process; GO:0006725 cellular aromatic compound metabolic process; GO:0008152 metabolic process; GO:0009058 biosynthetic process; GO:0009423 chorismate biosynthetic process; GO:0009712 catechol-containing compound metabolic process; GO:0009713 catechol-containing compound biosynthetic process; GO:0009987 cellular process; GO:0016053 organic acid biosynthetic proce…	GO:0005622 intracellular; GO:0005623 cell; GO:0005737 cytoplasm; GO:0005829 cytosol;	GO:0000166 nucleotide binding; GO:0003824 catalytic activity; GO:0003855 3-dehydroquinate dehydratase activity; GO:0004764 shikimate 3-dehydrogenase (NADP+) activity; GO:0005488 binding; GO:0005515 protein binding; GO:0016491 oxidoreductase activity; GO:0016614 oxidoreductase activity, acting on CH-OH group of donors; GO:0016616 oxidoreductase activity, acting on the CH-OH group of donors, NAD or…	PF01487	Type I 3-dehydroquinase	E	COG0710	3-dehydroquinate dehydratase
P15770	Shikimate dehydrogenase (NADP(+)) OS=Escherichia coli (strain K12) OX=83333 GN=aroE PE=1 SV=1	aroE	29.413	41.5	32	8	8	8	6	7	9	10	6	7	8	7	6	7	8	7	6	7	8	7	312100	310610	483090	509070	0.773065	0.769375	1.1966	1.26096	1.631	1.555	0.995	Cytoplasmic	K00014	aroE; shikimate dehydrogenase [EC:1.1.1.25]	map00400 Phenylalanine, tyrosine and tryptophan biosynthesis; map01100 Metabolic pathways; map01110 Biosynthesis of secondary metabolites; map01130 Biosynthesis of antibiotics; map01230 Biosynthesis of amino acids	GO:0006082 organic acid metabolic process; GO:0008152 metabolic process; GO:0009058 biosynthetic process; GO:0009423 chorismate biosynthetic process; GO:0009987 cellular process; GO:0016053 organic acid biosynthetic process; GO:0019632 shikimate metabolic process; GO:0019752 carboxylic acid metabolic process; GO:0032787 monocarboxylic acid metabolic process; GO:0043436 oxoacid metabolic process; …	GO:0005622 intracellular; GO:0005623 cell; GO:0005737 cytoplasm; GO:0005829 cytosol;	GO:0000166 nucleotide binding; GO:0003824 catalytic activity; GO:0004764 shikimate 3-dehydrogenase (NADP+) activity; GO:0005488 binding; GO:0016491 oxidoreductase activity; GO:0016614 oxidoreductase activity, acting on CH-OH group of donors; GO:0016616 oxidoreductase activity, acting on the CH-OH group of donors, NAD or NADP as acceptor; GO:0030266 quinate 3-dehydrogenase (NAD+) activity; GO:0036…	PF08501	Shikimate dehydrogenase substrate binding domain	E	COG0169	Shikimate 5-dehydrogenase
P00888	Phospho-2-dehydro-3-deoxyheptonate aldolase, Tyr-sensitive OS=Escherichia coli (strain K12) OX=83333 GN=aroF PE=1 SV=1	aroF	38.804	55.9	48	12	11	11	9	12	13	14	11	12	11	12	10	11	10	11	10	11	10	11	183960	151830	306020	316090	0.76818	0.634012	1.27788	1.31993	1.718	2.016	0.825	Cytoplasmic	K01626	E2.5.1.54, aroF, aroG, aroH; 3-deoxy-7-phosphoheptulonate synthase [EC:2.5.1.54]	map00400 Phenylalanine, tyrosine and tryptophan biosynthesis; map01100 Metabolic pathways; map01110 Biosynthesis of secondary metabolites; map01130 Biosynthesis of antibiotics; map01230 Biosynthesis of amino acids; map02024 Quorum sensing	GO:0006082 organic acid metabolic process; GO:0006520 cellular amino acid metabolic process; GO:0006725 cellular aromatic compound metabolic process; GO:0006807 nitrogen compound metabolic process; GO:0008152 metabolic process; GO:0008652 cellular amino acid biosynthetic process; GO:0009058 biosynthetic process; GO:0009072 aromatic amino acid family metabolic process; GO:0009073 aromatic amino ac…	GO:0005622 intracellular; GO:0005623 cell; GO:0005737 cytoplasm; GO:0005829 cytosol;	GO:0003824 catalytic activity; GO:0003849 3-deoxy-7-phosphoheptulonate synthase activity; GO:0005488 binding; GO:0005515 protein binding; GO:0016740 transferase activity; GO:0016765 transferase activity, transferring alkyl or aryl (other than methyl) groups; GO:0042802 identical protein binding;	PF00793	DAHP synthetase I family	E	COG0722	3-deoxy-D-arabino-heptulosonate 7-phosphate (DAHP) synthase
P0AB91	Phospho-2-dehydro-3-deoxyheptonate aldolase, Phe-sensitive OS=Escherichia coli (strain K12) OX=83333 GN=aroG PE=1 SV=1	aroG	38.009	66.3	118	16	15	16	26	28	32	32	15	15	16	16	14	14	15	15	15	15	16	16	1627400	1570300	3317700	3208800	0.669423	0.645935	1.36472	1.31992	1.972	2.113	0.965	Cytoplasmic	K01626	E2.5.1.54, aroF, aroG, aroH; 3-deoxy-7-phosphoheptulonate synthase [EC:2.5.1.54]	map00400 Phenylalanine, tyrosine and tryptophan biosynthesis; map01100 Metabolic pathways; map01110 Biosynthesis of secondary metabolites; map01130 Biosynthesis of antibiotics; map01230 Biosynthesis of amino acids; map02024 Quorum sensing	GO:0006082 organic acid metabolic process; GO:0006520 cellular amino acid metabolic process; GO:0006725 cellular aromatic compound metabolic process; GO:0006807 nitrogen compound metabolic process; GO:0008152 metabolic process; GO:0008652 cellular amino acid biosynthetic process; GO:0009058 biosynthetic process; GO:0009072 aromatic amino acid family metabolic process; GO:0009073 aromatic amino ac…	GO:0005622 intracellular; GO:0005623 cell; GO:0005737 cytoplasm; GO:0005829 cytosol;	GO:0003824 catalytic activity; GO:0003849 3-deoxy-7-phosphoheptulonate synthase activity; GO:0005488 binding; GO:0005515 protein binding; GO:0016740 transferase activity; GO:0016765 transferase activity, transferring alkyl or aryl (other than methyl) groups; GO:0042802 identical protein binding;	PF00793	DAHP synthetase I family	E	COG0722	3-deoxy-D-arabino-heptulosonate 7-phosphate (DAHP) synthase
P00887	Phospho-2-dehydro-3-deoxyheptonate aldolase, Trp-sensitive OS=Escherichia coli (strain K12) OX=83333 GN=aroH PE=1 SV=4	aroH	38.735	49.4	59	13	13	13	15	16	13	15	12	13	11	12	12	13	11	12	12	13	11	12	1385300	1345400	729650	743430	1.31815	1.28018	0.69428	0.707392	0.537	0.542	0.971	Cytoplasmic	K01626	E2.5.1.54, aroF, aroG, aroH; 3-deoxy-7-phosphoheptulonate synthase [EC:2.5.1.54]	map00400 Phenylalanine, tyrosine and tryptophan biosynthesis; map01100 Metabolic pathways; map01110 Biosynthesis of secondary metabolites; map01130 Biosynthesis of antibiotics; map01230 Biosynthesis of amino acids; map02024 Quorum sensing	GO:0006082 organic acid metabolic process; GO:0006520 cellular amino acid metabolic process; GO:0006725 cellular aromatic compound metabolic process; GO:0006807 nitrogen compound metabolic process; GO:0008152 metabolic process; GO:0008652 cellular amino acid biosynthetic process; GO:0009058 biosynthetic process; GO:0009072 aromatic amino acid family metabolic process; GO:0009073 aromatic amino ac…	GO:0005622 intracellular; GO:0005623 cell; GO:0005737 cytoplasm; GO:0005829 cytosol;	GO:0003824 catalytic activity; GO:0003849 3-deoxy-7-phosphoheptulonate synthase activity; GO:0005488 binding; GO:0005515 protein binding; GO:0016740 transferase activity; GO:0016765 transferase activity, transferring alkyl or aryl (other than methyl) groups; GO:0042802 identical protein binding;	PF00793	DAHP synthetase I family	E	COG0722	3-deoxy-D-arabino-heptulosonate 7-phosphate (DAHP) synthase
P0A6D7	Shikimate kinase 1 OS=Escherichia coli (strain K12) OX=83333 GN=aroK PE=1 SV=2	aroK	19.538	75.7	61	13	13	13	19	14	12	16	13	13	12	13	13	13	12	13	13	13	12	13	2243900	2267000	1271800	1342400	1.25972	1.27268	0.713983	0.753617	0.598	0.561	1.01	Cytoplasmic	K00891	E2.7.1.71, aroK, aroL; shikimate kinase [EC:2.7.1.71]	map00400 Phenylalanine, tyrosine and tryptophan biosynthesis; map01100 Metabolic pathways; map01110 Biosynthesis of secondary metabolites; map01130 Biosynthesis of antibiotics; map01230 Biosynthesis of amino acids	GO:0006082 organic acid metabolic process; GO:0006520 cellular amino acid metabolic process; GO:0006725 cellular aromatic compound metabolic process; GO:0006793 phosphorus metabolic process; GO:0006796 phosphate-containing compound metabolic process; GO:0006807 nitrogen compound metabolic process; GO:0008152 metabolic process; GO:0008652 cellular amino acid biosynthetic process; GO:0009058 biosyn…	GO:0005622 intracellular; GO:0005623 cell; GO:0005737 cytoplasm; GO:0005829 cytosol;	GO:0000287 magnesium ion binding; GO:0003824 catalytic activity; GO:0004765 shikimate kinase activity; GO:0005488 binding; GO:0016301 kinase activity; GO:0016740 transferase activity; GO:0016772 transferase activity, transferring phosphorus-containing groups; GO:0016773 phosphotransferase activity, alcohol group as acceptor; GO:0043167 ion binding; GO:0043169 cation binding; GO:0046872 metal ion …	PF01202	Shikimate kinase	F	COG0703	Shikimate kinase
P0A6E1	Shikimate kinase 2 OS=Escherichia coli (strain K12) OX=83333 GN=aroL PE=1 SV=3	aroL	19.151	62.1	29	8	8	8	9	8	5	7	8	7	7	8	8	7	7	8	8	7	7	8	225230	226620	176360	172370	1.12533	1.13228	0.881161	0.861226	0.765	0.778	1.006	Cytoplasmic	K00891	E2.7.1.71, aroK, aroL; shikimate kinase [EC:2.7.1.71]	map00400 Phenylalanine, tyrosine and tryptophan biosynthesis; map01100 Metabolic pathways; map01110 Biosynthesis of secondary metabolites; map01130 Biosynthesis of antibiotics; map01230 Biosynthesis of amino acids	GO:0006082 organic acid metabolic process; GO:0006520 cellular amino acid metabolic process; GO:0006725 cellular aromatic compound metabolic process; GO:0006793 phosphorus metabolic process; GO:0006796 phosphate-containing compound metabolic process; GO:0006807 nitrogen compound metabolic process; GO:0008152 metabolic process; GO:0008652 cellular amino acid biosynthetic process; GO:0009058 biosyn…		GO:0000287 magnesium ion binding; GO:0003824 catalytic activity; GO:0004765 shikimate kinase activity; GO:0005488 binding; GO:0016301 kinase activity; GO:0016740 transferase activity; GO:0016772 transferase activity, transferring phosphorus-containing groups; GO:0016773 phosphotransferase activity, alcohol group as acceptor; GO:0043167 ion binding; GO:0043169 cation binding; GO:0046872 metal ion …	PF01202	Shikimate kinase	F	COG0703	Shikimate kinase
P0AE28	Protein AroM OS=Escherichia coli (strain K12) OX=83333 GN=aroM PE=4 SV=1	aroM	24.917	27.6	9	3	3	3	2	3	2	2	3	3	2	3	3	3	2	3	3	3	2	3	97117	97193	45610	68258	1.26053	1.26152	0.591996	0.885956	0.703	0.469	1.001	Cytoplasmic	K14591	aroM; protein AroM							E	COG4126	Hydantoin racemase
P15993	Aromatic amino acid transport protein AroP OS=Escherichia coli (strain K12) OX=83333 GN=aroP PE=1 SV=3	aroP	49.69	7	9	3	3	3	2	2	3	2	2	2	3	2	2	2	3	2	2	2	3	2	113600	106930	234390	237820	0.655946	0.617432	1.35341	1.37321	2.093	2.192	0.941	CytoplasmicMembrane	K11734	aroP; aromatic amino acid transport protein AroP		GO:0003333 amino acid transmembrane transport; GO:0006810 transport; GO:0006811 ion transport; GO:0006812 cation transport; GO:0006820 anion transport; GO:0006855 drug transmembrane transport; GO:0006865 amino acid transport; GO:0008104 protein localization; GO:0015031 protein transport; GO:0015711 organic anion transport; GO:0015801 aromatic amino acid transport; GO:0015807 L-amino acid transpor…	GO:0005623 cell; GO:0005886 plasma membrane; GO:0005887 integral component of plasma membrane; GO:0016020 membrane; GO:0016021 integral component of membrane; GO:0031224 intrinsic component of membrane; GO:0031226 intrinsic component of plasma membrane; GO:0071944 cell periphery;	GO:0005215 transporter activity; GO:0005302 L-tyrosine transmembrane transporter activity; GO:0005342 organic acid transmembrane transporter activity; GO:0008320 protein transmembrane transporter activity; GO:0008324 cation transmembrane transporter activity; GO:0008509 anion transmembrane transporter activity; GO:0008514 organic anion transmembrane transporter activity; GO:0009977 proton motive …			U	COG1113	Gamma-aminobutyrate permease and related permeases
P0AB93	Arsenical pump membrane protein OS=Escherichia coli (strain K12) OX=83333 GN=arsB PE=1 SV=1	arsB	45.497	2.8	5	1	1	1	1	1	1	2	1	1	1	1	1	1	1	1	1	1	1	1	0	0	0	0								CytoplasmicMembrane	K03893	arsB; arsenical pump membrane protein		GO:0006810 transport; GO:0006811 ion transport; GO:0006820 anion transport; GO:0015698 inorganic anion transport; GO:0015699 antimonite transport; GO:0015700 arsenite transport; GO:0034220 ion transmembrane transport; GO:0051179 localization; GO:0051234 establishment of localization; GO:0055085 transmembrane transport; GO:0098656 anion transmembrane transport;	GO:0005623 cell; GO:0005886 plasma membrane; GO:0005887 integral component of plasma membrane; GO:0016020 membrane; GO:0016021 integral component of membrane; GO:0031224 intrinsic component of membrane; GO:0031226 intrinsic component of plasma membrane; GO:0071944 cell periphery;	GO:0005215 transporter activity; GO:0008490 arsenite secondary active transmembrane transporter activity; GO:0008509 anion transmembrane transporter activity; GO:0015075 ion transmembrane transporter activity; GO:0015103 inorganic anion transmembrane transporter activity; GO:0015104 antimonite transmembrane transporter activity; GO:0015105 arsenite transmembrane transporter activity; GO:0015291 s…			U	COG1055	Na+/H+ antiporter NhaD and related arsenite permeases
P0AB96	Arsenate reductase OS=Escherichia coli (strain K12) OX=83333 GN=arsC PE=2 SV=1	arsC	15.853	79.4	80	12	12	12	19	19	22	20	12	11	11	12	12	11	11	12	12	11	11	12	774690	783390	765680	765960	1.00293	1.01419	0.991261	0.991624	0.989	0.977	1.011	Cytoplasmic	K00537	arsC1, arsC; arsenate reductase (glutaredoxin) [EC:1.20.4.1]		GO:0006950 response to stress; GO:0006974 cellular response to DNA damage stimulus; GO:0008152 metabolic process; GO:0009987 cellular process; GO:0033554 cellular response to stress; GO:0042221 response to chemical; GO:0046685 response to arsenic-containing substance; GO:0050896 response to stimulus; GO:0051716 cellular response to stimulus; GO:0055114 oxidation-reduction process;		GO:0003824 catalytic activity; GO:0008794 arsenate reductase (glutaredoxin) activity; GO:0016491 oxidoreductase activity; GO:0030611 arsenate reductase activity; GO:0030613 oxidoreductase activity, acting on phosphorus or arsenic in donors; GO:0030614 oxidoreductase activity, acting on phosphorus or arsenic in donors, disulfide as acceptor;			P	COG1393	Arsenate reductase and related proteins, glutaredoxin family
P37309	Arsenical resistance operon repressor OS=Escherichia coli (strain K12) OX=83333 GN=arsR PE=3 SV=1	arsR	13.252	31.6	17	5	5	5	5	5	3	4	5	5	5	4	5	5	5	4	5	5	5	4	132170	123890	109410	117040	1.09569	1.02705	0.907007	0.97026	0.886	0.883	0.937	Unknown	K03892	arsR; ArsR family transcriptional regulator, arsenate/arsenite/antimonite-responsive transcriptional repressor		GO:0006139 nucleobase-containing compound metabolic process; GO:0006351 transcription, DNA-templated; GO:0006355 regulation of transcription, DNA-templated; GO:0006725 cellular aromatic compound metabolic process; GO:0006807 nitrogen compound metabolic process; GO:0008152 metabolic process; GO:0009058 biosynthetic process; GO:0009059 macromolecule biosynthetic process; GO:0009889 regulation of bi…		GO:0001067 regulatory region nucleic acid binding; GO:0003676 nucleic acid binding; GO:0003677 DNA binding; GO:0005488 binding; GO:0097159 organic cyclic compound binding; GO:1901363 heterocyclic compound binding;	PF01022	Bacterial regulatory protein, arsR family	K	COG0640	Predicted transcriptional regulators
P30859	Putative ABC transporter arginine-binding protein 2 OS=Escherichia coli (strain K12) OX=83333 GN=artI PE=1 SV=3	artI	26.929	53.9	72	13	13	13	17	19	18	18	12	13	12	12	12	13	12	12	12	13	12	12	1903000	1758400	2244300	2141900	0.945872	0.874	1.11551	1.06462	1.126	1.276	0.924	Periplasmic	K09997	artI; arginine transport system substrate-binding protein	map02010 ABC transporters	GO:0003333 amino acid transmembrane transport; GO:0006810 transport; GO:0006811 ion transport; GO:0006812 cation transport; GO:0006820 anion transport; GO:0006855 drug transmembrane transport; GO:0006865 amino acid transport; GO:0015711 organic anion transport; GO:0015802 basic amino acid transport; GO:0015807 L-amino acid transport; GO:0015809 arginine transport; GO:0015849 organic acid transpor…	GO:0005623 cell; GO:0030288 outer membrane-bounded periplasmic space; GO:0030313 cell envelope; GO:0031975 envelope; GO:0042597 periplasmic space;	GO:0005488 binding; GO:0016597 amino acid binding; GO:0031406 carboxylic acid binding; GO:0034618 arginine binding; GO:0036094 small molecule binding; GO:0043167 ion binding; GO:0043168 anion binding; GO:0043169 cation binding; GO:0043177 organic acid binding;	PF00497	Bacterial extracellular solute-binding proteins, family 3	ET	COG0834	ABC-type amino acid transport/signal transduction systems, periplasmic component/domain
P30860	ABC transporter arginine-binding protein 1 OS=Escherichia coli (strain K12) OX=83333 GN=artJ PE=1 SV=2	artJ	26.829	58.8	59	12	12	12	13	13	16	17	11	11	12	12	11	11	12	12	11	11	12	12	642120	656600	1118300	1011900	0.749064	0.765955	1.30455	1.18043	1.576	1.703	1.023	Periplasmic	K09996	artJ; arginine transport system substrate-binding protein	map02010 ABC transporters	GO:0003333 amino acid transmembrane transport; GO:0006810 transport; GO:0006811 ion transport; GO:0006812 cation transport; GO:0006820 anion transport; GO:0006855 drug transmembrane transport; GO:0006865 amino acid transport; GO:0015711 organic anion transport; GO:0015802 basic amino acid transport; GO:0015807 L-amino acid transport; GO:0015809 arginine transport; GO:0015849 organic acid transpor…	GO:0005623 cell; GO:0030288 outer membrane-bounded periplasmic space; GO:0030313 cell envelope; GO:0031975 envelope; GO:0042597 periplasmic space;	GO:0005488 binding; GO:0016597 amino acid binding; GO:0031406 carboxylic acid binding; GO:0034618 arginine binding; GO:0036094 small molecule binding; GO:0043167 ion binding; GO:0043168 anion binding; GO:0043169 cation binding; GO:0043177 organic acid binding;	PF00497	Bacterial extracellular solute-binding proteins, family 3	ET	COG0834	ABC-type amino acid transport/signal transduction systems, periplasmic component/domain
P0AE30	Arginine ABC transporter permease protein ArtM OS=Escherichia coli (strain K12) OX=83333 GN=artM PE=1 SV=1	artM	24.913	23.9	10	5	5	5	3	1	3	3	4	3	5	4	4	3	5	4	4	3	5	4	96254	84375	167930	139840	0.788323	0.691033	1.37535	1.14529	1.453	1.99	0.877	CytoplasmicMembrane	K09998	artM; arginine transport system permease protein	map02010 ABC transporters	GO:0003333 amino acid transmembrane transport; GO:0006810 transport; GO:0006811 ion transport; GO:0006812 cation transport; GO:0006820 anion transport; GO:0006855 drug transmembrane transport; GO:0006865 amino acid transport; GO:0015711 organic anion transport; GO:0015802 basic amino acid transport; GO:0015807 L-amino acid transport; GO:0015809 arginine transport; GO:0015849 organic acid transpor…	GO:0005623 cell; GO:0005886 plasma membrane; GO:0005887 integral component of plasma membrane; GO:0016020 membrane; GO:0016021 integral component of membrane; GO:0031224 intrinsic component of membrane; GO:0031226 intrinsic component of plasma membrane; GO:0071944 cell periphery;	GO:0005215 transporter activity; GO:0005342 organic acid transmembrane transporter activity; GO:0008509 anion transmembrane transporter activity; GO:0008514 organic anion transmembrane transporter activity; GO:0015075 ion transmembrane transporter activity; GO:0015171 amino acid transmembrane transporter activity; GO:0015318 inorganic molecular entity transmembrane transporter activity; GO:002285…			P	COG4160	ABC-type arginine/histidine transport system, permease component
P0AAF6	Arginine transport ATP-binding protein ArtP OS=Escherichia coli (strain K12) OX=83333 GN=artP PE=1 SV=1	artP	27.022	34.3	26	5	5	5	5	6	7	8	4	4	5	5	4	4	5	5	4	4	5	5	532810	530730	553090	536170	0.989985	0.98612	1.02767	0.996228	1.006	1.042	0.996	CytoplasmicMembrane	K10000	artP; arginine transport system ATP-binding protein [EC:7.4.2.1]	map02010 ABC transporters	GO:0003333 amino acid transmembrane transport; GO:0006810 transport; GO:0006811 ion transport; GO:0006812 cation transport; GO:0006820 anion transport; GO:0006855 drug transmembrane transport; GO:0006865 amino acid transport; GO:0015711 organic anion transport; GO:0015802 basic amino acid transport; GO:0015807 L-amino acid transport; GO:0015809 arginine transport; GO:0015837 amine transport; GO:0…	GO:0005623 cell; GO:0005886 plasma membrane; GO:0016020 membrane; GO:0016021 integral component of membrane; GO:0031224 intrinsic component of membrane; GO:0032991 protein-containing complex; GO:0043190 ATP-binding cassette (ABC) transporter complex; GO:0055052 ATP-binding cassette (ABC) transporter complex, substrate-binding subunit-containing; GO:0071944 cell periphery; GO:0098533 ATPase depend…	GO:0003824 catalytic activity; GO:0005215 transporter activity; GO:0005275 amine transmembrane transporter activity; GO:0005342 organic acid transmembrane transporter activity; GO:0008509 anion transmembrane transporter activity; GO:0008514 organic anion transmembrane transporter activity; GO:0015075 ion transmembrane transporter activity; GO:0015171 amino acid transmembrane transporter activity;…	PF00005	ABC transporter	P	COG1126	ABC-type polar amino acid transport system, ATPase component
P0AE34	Arginine ABC transporter permease protein ArtQ OS=Escherichia coli (strain K12) OX=83333 GN=artQ PE=1 SV=1	artQ	26.217	16.8	10	3	3	3	2	3	3	2	3	3	3	3	3	3	3	3	3	3	3	3	239560	214980	180040	199360	1.14905	1.03115	0.863563	0.956232	0.832	0.837	0.897	CytoplasmicMembrane	K09999	artQ; arginine transport system permease protein	map02010 ABC transporters	GO:0003333 amino acid transmembrane transport; GO:0006810 transport; GO:0006811 ion transport; GO:0006812 cation transport; GO:0006820 anion transport; GO:0006855 drug transmembrane transport; GO:0006865 amino acid transport; GO:0015711 organic anion transport; GO:0015802 basic amino acid transport; GO:0015807 L-amino acid transport; GO:0015809 arginine transport; GO:0015849 organic acid transpor…	GO:0005623 cell; GO:0005886 plasma membrane; GO:0005887 integral component of plasma membrane; GO:0016020 membrane; GO:0016021 integral component of membrane; GO:0031224 intrinsic component of membrane; GO:0031226 intrinsic component of plasma membrane; GO:0071944 cell periphery;				P	COG4215	ABC-type arginine transport system, permease component
P24242	HTH-type transcriptional regulator AscG OS=Escherichia coli (strain K12) OX=83333 GN=ascG PE=1 SV=4	ascG	36.813	17.6	11	5	5	5	2	1	5	3	3	3	5	5	3	3	5	5	3	3	5	5	75826	69582	68472	64752	1.08855	0.998909	0.982974	0.92957	0.854	0.984	0.918	Cytoplasmic	K03487	ascG; LacI family transcriptional regulator, asc operon repressor		GO:0006139 nucleobase-containing compound metabolic process; GO:0006351 transcription, DNA-templated; GO:0006355 regulation of transcription, DNA-templated; GO:0006725 cellular aromatic compound metabolic process; GO:0006807 nitrogen compound metabolic process; GO:0008152 metabolic process; GO:0009058 biosynthetic process; GO:0009059 macromolecule biosynthetic process; GO:0009889 regulation of bi…		GO:0000976 transcription regulatory region sequence-specific DNA binding; GO:0000984 bacterial-type RNA polymerase transcription regulatory region sequence-specific DNA binding; GO:0000986 bacterial-type cis-regulatory region sequence-specific DNA binding; GO:0000987 cis-regulatory region sequence-specific DNA binding; GO:0001067 regulatory region nucleic acid binding; GO:0001217 DNA-binding tran…	PF00356; PF13377	Bacterial regulatory proteins, lacI family; Periplasmic binding protein-like domain	K	COG1609	Transcriptional regulators
P0A9Q9	Aspartate-semialdehyde dehydrogenase OS=Escherichia coli (strain K12) OX=83333 GN=asd PE=1 SV=1	asd	40.017	58.9	65	14	13	14	14	14	17	20	12	12	13	13	12	12	13	13	12	12	13	13	2626400	2636300	6238800	6253400	0.591701	0.593932	1.40554	1.40883	2.381	2.366	1.004	Cytoplasmic	K00133	asd; aspartate-semialdehyde dehydrogenase [EC:1.2.1.11]	map00260 Glycine, serine and threonine metabolism; map00261 Monobactam biosynthesis; map00270 Cysteine and methionine metabolism; map00300 Lysine biosynthesis; map01100 Metabolic pathways; map01110 Biosynthesis of secondary metabolites; map01120 Microbial metabolism in diverse environments; map01130 Biosynthesis of antibiotics; map01210 2-Oxocarboxylic acid metabolism; map01230 Biosynthesis of am…	GO:0000096 sulfur amino acid metabolic process; GO:0000097 sulfur amino acid biosynthetic process; GO:0006082 organic acid metabolic process; GO:0006520 cellular amino acid metabolic process; GO:0006549 isoleucine metabolic process; GO:0006553 lysine metabolic process; GO:0006555 methionine metabolic process; GO:0006566 threonine metabolic process; GO:0006790 sulfur compound metabolic process; GO…	GO:0005622 intracellular; GO:0005623 cell; GO:0005737 cytoplasm; GO:0005829 cytosol;	GO:0003824 catalytic activity; GO:0004073 aspartate-semialdehyde dehydrogenase activity; GO:0016491 oxidoreductase activity; GO:0016620 oxidoreductase activity, acting on the aldehyde or oxo group of donors, NAD or NADP as acceptor; GO:0016903 oxidoreductase activity, acting on the aldehyde or oxo group of donors;	PF01118; PF02774	Semialdehyde dehydrogenase, NAD binding domain; Semialdehyde dehydrogenase, dimerisation domain	E	COG0136	Aspartate-semialdehyde dehydrogenase
P28249	Protein AsmA OS=Escherichia coli (strain K12) OX=83333 GN=asmA PE=3 SV=2	asmA	68.962	39.7	63	21	20	21	12	14	17	20	13	16	19	18	13	15	19	18	13	16	19	18	173550	170920	297420	268490	0.762539	0.750983	1.30679	1.17968	1.547	1.74	0.985	Unknown	K07289	asmA; AsmA protein		GO:0032386 regulation of intracellular transport; GO:0032879 regulation of localization; GO:0032880 regulation of protein localization; GO:0033157 regulation of intracellular protein transport; GO:0050789 regulation of biological process; GO:0051049 regulation of transport; GO:0051223 regulation of protein transport; GO:0060341 regulation of cellular localization; GO:0065007 biological regulation…	GO:0005622 intracellular; GO:0005623 cell; GO:0005737 cytoplasm; GO:0005829 cytosol; GO:0005886 plasma membrane; GO:0016020 membrane; GO:0071944 cell periphery;				M	COG2982	Uncharacterized protein involved in outer membrane biogenesis
P00963	Aspartate--ammonia ligase OS=Escherichia coli (strain K12) OX=83333 GN=asnA PE=1 SV=1	asnA	36.65	63.3	79	16	16	16	23	26	16	14	16	16	13	13	16	16	13	13	16	16	13	13	3074100	5562800	890620	901330	1.17908	2.13362	0.341599	0.345706	0.293	0.16	1.81	Cytoplasmic	K01914	asnA; aspartate--ammonia ligase [EC:6.3.1.1]	map00250 Alanine, aspartate and glutamate metabolism; map00460 Cyanoamino acid metabolism; map01100 Metabolic pathways; map01110 Biosynthesis of secondary metabolites; map01230 Biosynthesis of amino acids	GO:0006082 organic acid metabolic process; GO:0006520 cellular amino acid metabolic process; GO:0006528 asparagine metabolic process; GO:0006529 asparagine biosynthetic process; GO:0006807 nitrogen compound metabolic process; GO:0006950 response to stress; GO:0006974 cellular response to DNA damage stimulus; GO:0008152 metabolic process; GO:0008652 cellular amino acid biosynthetic process; GO:000…	GO:0005622 intracellular; GO:0005623 cell; GO:0005737 cytoplasm; GO:0005829 cytosol;	GO:0003824 catalytic activity; GO:0004071 aspartate-ammonia ligase activity; GO:0005488 binding; GO:0005515 protein binding; GO:0016211 ammonia ligase activity; GO:0016874 ligase activity; GO:0016879 ligase activity, forming carbon-nitrogen bonds; GO:0016880 acid-ammonia (or amide) ligase activity; GO:0042802 identical protein binding;	PF03590	Aspartate-ammonia ligase	F	COG2502	Asparagine synthetase A
P22106	Asparagine synthetase B [glutamine-hydrolyzing] OS=Escherichia coli (strain K12) OX=83333 GN=asnB PE=1 SV=3	asnB	62.658	81.4	187	36	36	36	45	52	45	45	36	36	36	36	36	36	36	36	36	36	36	36	1536300	2735800	1920100	1946300	0.755078	1.34462	0.943712	0.956589	1.267	0.702	1.781	Cytoplasmic	K01953	asnB, ASNS; asparagine synthase (glutamine-hydrolysing) [EC:6.3.5.4]	map00250 Alanine, aspartate and glutamate metabolism; map01100 Metabolic pathways; map01110 Biosynthesis of secondary metabolites; map01230 Biosynthesis of amino acids	GO:0006082 organic acid metabolic process; GO:0006520 cellular amino acid metabolic process; GO:0006528 asparagine metabolic process; GO:0006529 asparagine biosynthetic process; GO:0006541 glutamine metabolic process; GO:0006807 nitrogen compound metabolic process; GO:0008152 metabolic process; GO:0008652 cellular amino acid biosynthetic process; GO:0009056 catabolic process; GO:0009058 biosynthe…	GO:0005622 intracellular; GO:0005623 cell; GO:0005737 cytoplasm; GO:0005829 cytosol;	GO:0000166 nucleotide binding; GO:0003824 catalytic activity; GO:0004066 asparagine synthase (glutamine-hydrolyzing) activity; GO:0004071 aspartate-ammonia ligase activity; GO:0005488 binding; GO:0005515 protein binding; GO:0005524 ATP binding; GO:0008144 drug binding; GO:0016211 ammonia ligase activity; GO:0016597 amino acid binding; GO:0016874 ligase activity; GO:0016879 ligase activity, formin…	PF13537; PF00733	Glutamine amidotransferase domain; Asparagine synthase	E	COG0367	Asparagine synthase (glutamine-hydrolyzing)
P0ACI6	Regulatory protein AsnC OS=Escherichia coli (strain K12) OX=83333 GN=asnC PE=1 SV=1	asnC	16.887	43.4	16	5	5	5	4	4	4	4	5	5	5	5	5	5	5	5	5	5	5	5	61791	59884	65734	64414	0.981499	0.951208	1.04413	1.02316	1.042	1.098	0.969	Cytoplasmic	K03718	asnC; Lrp/AsnC family transcriptional regulator, regulator for asnA, asnC and gidA		GO:0001101 response to acid chemical; GO:0006355 regulation of transcription, DNA-templated; GO:0009889 regulation of biosynthetic process; GO:0009890 negative regulation of biosynthetic process; GO:0009891 positive regulation of biosynthetic process; GO:0009892 negative regulation of metabolic process; GO:0009893 positive regulation of metabolic process; GO:0010033 response to organic substance;…		GO:0003676 nucleic acid binding; GO:0003677 DNA binding; GO:0003700 DNA-binding transcription factor activity; GO:0005488 binding; GO:0016597 amino acid binding; GO:0031406 carboxylic acid binding; GO:0036094 small molecule binding; GO:0043167 ion binding; GO:0043168 anion binding; GO:0043177 organic acid binding; GO:0043565 sequence-specific DNA binding; GO:0097159 organic cyclic compound bindin…	PF13412; PF01037	Winged helix-turn-helix DNA-binding; AsnC family	K	COG1522	Transcriptional regulators
P0A8M0	Asparagine--tRNA ligase OS=Escherichia coli (strain K12) OX=83333 GN=asnS PE=1 SV=2	asnS	52.57	55.8	134	25	25	25	33	35	33	33	25	25	25	25	25	25	25	25	25	25	25	25	5034200	4893700	5018700	5009100	1.00907	0.980913	1.00597	1.00404	0.995	1.026	0.972	Cytoplasmic	K01893	NARS, asnS; asparaginyl-tRNA synthetase [EC:6.1.1.22]	map00970 Aminoacyl-tRNA biosynthesis	GO:0006082 organic acid metabolic process; GO:0006139 nucleobase-containing compound metabolic process; GO:0006399 tRNA metabolic process; GO:0006412 translation; GO:0006418 tRNA aminoacylation for protein translation; GO:0006421 asparaginyl-tRNA aminoacylation; GO:0006518 peptide metabolic process; GO:0006520 cellular amino acid metabolic process; GO:0006725 cellular aromatic compound metabolic …	GO:0005622 intracellular; GO:0005623 cell; GO:0005737 cytoplasm;	GO:0000166 nucleotide binding; GO:0003824 catalytic activity; GO:0004812 aminoacyl-tRNA ligase activity; GO:0004816 asparagine-tRNA ligase activity; GO:0005488 binding; GO:0005524 ATP binding; GO:0008144 drug binding; GO:0016874 ligase activity; GO:0016875 ligase activity, forming carbon-oxygen bonds; GO:0017076 purine nucleotide binding; GO:0030554 adenyl nucleotide binding; GO:0032553 ribonucle…	PF01336; PF00152	OB-fold nucleic acid binding domain; tRNA synthetases class II (D, K and N)	J	COG0017	Aspartyl/asparaginyl-tRNA synthetases
P0AC38	Aspartate ammonia-lyase OS=Escherichia coli (strain K12) OX=83333 GN=aspA PE=1 SV=1	aspA	52.356	53.6	68	20	20	20	18	23	13	14	18	19	14	15	18	19	14	15	18	19	14	15	1503000	1635200	309900	304670	1.60202	1.74293	0.330316	0.324741	0.203	0.19	1.088	Cytoplasmic	K01744	aspA; aspartate ammonia-lyase [EC:4.3.1.1]	map00250 Alanine, aspartate and glutamate metabolism; map01100 Metabolic pathways	GO:0006082 organic acid metabolic process; GO:0006520 cellular amino acid metabolic process; GO:0006531 aspartate metabolic process; GO:0006807 nitrogen compound metabolic process; GO:0008152 metabolic process; GO:0008652 cellular amino acid biosynthetic process; GO:0009058 biosynthetic process; GO:0009066 aspartate family amino acid metabolic process; GO:0009893 positive regulation of metabolic …	GO:0005622 intracellular; GO:0005623 cell; GO:0005737 cytoplasm; GO:0005829 cytosol;	GO:0003824 catalytic activity; GO:0008797 aspartate ammonia-lyase activity; GO:0016829 lyase activity; GO:0016840 carbon-nitrogen lyase activity; GO:0016841 ammonia-lyase activity;	PF00206; PF10415	Lyase; Fumarase C C-terminus	E	COG1027	Aspartate ammonia-lyase
P00509	Aspartate aminotransferase OS=Escherichia coli (strain K12) OX=83333 GN=aspC PE=1 SV=1	aspC	43.573	58.6	131	26	26	26	29	33	34	35	26	26	25	26	26	26	25	26	26	26	25	26	3331900	3354400	4622800	4573100	0.839153	0.84482	1.16427	1.15176	1.373	1.378	1.007	Cytoplasmic	K00813	aspC; aspartate aminotransferase [EC:2.6.1.1]	map00220 Arginine biosynthesis; map00250 Alanine, aspartate and glutamate metabolism; map00270 Cysteine and methionine metabolism; map00330 Arginine and proline metabolism; map00350 Tyrosine metabolism; map00360 Phenylalanine metabolism; map00400 Phenylalanine, tyrosine and tryptophan biosynthesis; map00401 Novobiocin biosynthesis; map01100 Metabolic pathways; map01110 Biosynthesis of secondary m…	GO:0006082 organic acid metabolic process; GO:0006520 cellular amino acid metabolic process; GO:0006531 aspartate metabolic process; GO:0006532 aspartate biosynthetic process; GO:0006551 leucine metabolic process; GO:0006558 L-phenylalanine metabolic process; GO:0006570 tyrosine metabolic process; GO:0006571 tyrosine biosynthetic process; GO:0006725 cellular aromatic compound metabolic process; G…	GO:0005622 intracellular; GO:0005623 cell; GO:0005737 cytoplasm; GO:0005829 cytosol;	GO:0003824 catalytic activity; GO:0004069 L-aspartate:2-oxoglutarate aminotransferase activity; GO:0004838 L-tyrosine:2-oxoglutarate aminotransferase activity; GO:0005488 binding; GO:0005515 protein binding; GO:0008144 drug binding; GO:0008483 transaminase activity; GO:0008793 aromatic-amino-acid:2-oxoglutarate aminotransferase activity; GO:0016740 transferase activity; GO:0016769 transferase act…	PF00155	Aminotransferase class I and II	E	COG1448	Aspartate/tyrosine/aromatic aminotransferase
P21889	Aspartate--tRNA ligase OS=Escherichia coli (strain K12) OX=83333 GN=aspS PE=1 SV=1	aspS	65.913	72.4	210	41	41	41	50	54	51	55	38	39	39	41	38	39	39	41	38	39	39	41	2051000	2048300	1729500	1712700	1.08785	1.08641	0.917324	0.908413	0.835	0.844	0.999	Cytoplasmic	K01876	aspS; aspartyl-tRNA synthetase [EC:6.1.1.12]	map00970 Aminoacyl-tRNA biosynthesis	GO:0006082 organic acid metabolic process; GO:0006139 nucleobase-containing compound metabolic process; GO:0006399 tRNA metabolic process; GO:0006412 translation; GO:0006418 tRNA aminoacylation for protein translation; GO:0006422 aspartyl-tRNA aminoacylation; GO:0006518 peptide metabolic process; GO:0006520 cellular amino acid metabolic process; GO:0006725 cellular aromatic compound metabolic pro…	GO:0005622 intracellular; GO:0005623 cell; GO:0005737 cytoplasm; GO:0005829 cytosol;	GO:0003824 catalytic activity; GO:0004812 aminoacyl-tRNA ligase activity; GO:0004815 aspartate-tRNA ligase activity; GO:0016874 ligase activity; GO:0016875 ligase activity, forming carbon-oxygen bonds; GO:0140098 catalytic activity, acting on RNA; GO:0140101 catalytic activity, acting on a tRNA;	PF01336; PF00152; PF02938	OB-fold nucleic acid binding domain; tRNA synthetases class II (D, K and N) ; GAD domain	J	COG0173	Aspartyl-tRNA synthetase
P0AE37	Arginine N-succinyltransferase OS=Escherichia coli (strain K12) OX=83333 GN=astA PE=2 SV=1	astA	38.455	22.4	14	6	6	6	1	2	5	6	4	4	5	6	4	4	5	6	4	4	5	6	31700	27222	75801	68720	0.62327	0.535226	1.49036	1.35114	2.168	2.785	0.859	Cytoplasmic	K00673	astA; arginine N-succinyltransferase [EC:2.3.1.109]	map00330 Arginine and proline metabolism; map01100 Metabolic pathways				PF04958	Arginine N-succinyltransferase beta subunit	E	COG3138	Arginine/ornithine N-succinyltransferase beta subunit
P76216	N-succinylarginine dihydrolase OS=Escherichia coli (strain K12) OX=83333 GN=astB PE=1 SV=1	astB	49.298	6.5	5	3	3	3	0	0	2	3	0	1	2	3	0	1	2	3	0	1	2	3	0	0	64063	64858			0.993833	1.00617				Cytoplasmic	K01484	astB; succinylarginine dihydrolase [EC:3.5.3.23]	map00330 Arginine and proline metabolism; map01100 Metabolic pathways	GO:0006082 organic acid metabolic process; GO:0006520 cellular amino acid metabolic process; GO:0006525 arginine metabolic process; GO:0006527 arginine catabolic process; GO:0006807 nitrogen compound metabolic process; GO:0008152 metabolic process; GO:0009056 catabolic process; GO:0009063 cellular amino acid catabolic process; GO:0009064 glutamine family amino acid metabolic process; GO:0009065 g…		GO:0003824 catalytic activity; GO:0009015 N-succinylarginine dihydrolase activity; GO:0016787 hydrolase activity; GO:0016810 hydrolase activity, acting on carbon-nitrogen (but not peptide) bonds; GO:0016813 hydrolase activity, acting on carbon-nitrogen (but not peptide) bonds, in linear amidines;			E	COG3724	Succinylarginine dihydrolase
P77581	Succinylornithine transaminase OS=Escherichia coli (strain K12) OX=83333 GN=astC PE=1 SV=1	astC	43.665	58.4	47	16	16	16	8	8	17	14	9	12	16	12	9	12	16	12	9	12	16	12	138630	120670	386100	369640	0.546304	0.475528	1.52152	1.45665	2.666	3.2	0.87	Cytoplasmic	K00840	astC; succinylornithine aminotransferase [EC:2.6.1.81]	map00330 Arginine and proline metabolism; map01100 Metabolic pathways	GO:0006082 organic acid metabolic process; GO:0006105 succinate metabolic process; GO:0006520 cellular amino acid metabolic process; GO:0006525 arginine metabolic process; GO:0006526 arginine biosynthetic process; GO:0006527 arginine catabolic process; GO:0006553 lysine metabolic process; GO:0006591 ornithine metabolic process; GO:0006593 ornithine catabolic process; GO:0006807 nitrogen compound …		GO:0003824 catalytic activity; GO:0003992 N2-acetyl-L-ornithine:2-oxoglutarate 5-aminotransferase activity; GO:0005488 binding; GO:0005515 protein binding; GO:0008144 drug binding; GO:0008483 transaminase activity; GO:0009016 succinyldiaminopimelate transaminase activity; GO:0016740 transferase activity; GO:0016769 transferase activity, transferring nitrogenous groups; GO:0019842 vitamin binding;…	PF00202	Aminotransferase class-III	E	COG4992	Ornithine/acetylornithine aminotransferase
P76217	N-succinylglutamate 5-semialdehyde dehydrogenase OS=Escherichia coli (strain K12) OX=83333 GN=astD PE=1 SV=1	astD	53.026	23	13	7	7	7	1	0	7	5	4	3	7	7	4	3	7	7	4	3	7	7	12246	12491	67686	63029	0.315107	0.321411	1.74166	1.62183	5.147	5.419	1.02	Cytoplasmic	K06447	astD; succinylglutamic semialdehyde dehydrogenase [EC:1.2.1.71]	map00330 Arginine and proline metabolism; map01100 Metabolic pathways	GO:0008152 metabolic process; GO:0055114 oxidation-reduction process;		GO:0003824 catalytic activity; GO:0004029 aldehyde dehydrogenase (NAD+) activity; GO:0016491 oxidoreductase activity; GO:0016620 oxidoreductase activity, acting on the aldehyde or oxo group of donors, NAD or NADP as acceptor; GO:0016903 oxidoreductase activity, acting on the aldehyde or oxo group of donors;			C	COG1012	NAD-dependent aldehyde dehydrogenases
P0AFP2	DNA base-flipping protein OS=Escherichia coli (strain K12) OX=83333 GN=atl PE=1 SV=1	atl	14.449	9.3	4	1	1	1	1	1	1	1	1	1	1	1	1	1	1	1	1	1	1	1	0	0	0	0								Unknown	K07443	ybaZ; methylated-DNA-protein-cysteine methyltransferase related protein				GO:0003676 nucleic acid binding; GO:0003677 DNA binding; GO:0003684 damaged DNA binding; GO:0005488 binding; GO:0005515 protein binding; GO:0019899 enzyme binding; GO:0097159 organic cyclic compound binding; GO:1901363 heterocyclic compound binding;	PF01035	6-O-methylguanine DNA methyltransferase, DNA binding domain	L	COG3695	Predicted methylated DNA-protein cysteine methyltransferase
Q06065	Regulatory protein AtoC OS=Escherichia coli (strain K12) OX=83333 GN=atoC PE=1 SV=2	atoC	52.176	12.1	10	4	4	4	1	2	4	3	4	4	4	4	4	4	4	4	4	4	4	4	22839	27260	36494	35340	0.749231	0.894262	1.19718	1.15932	1.547	1.339	1.194	Cytoplasmic	K07714	atoC; two-component system, NtrC family, response regulator AtoC	map02020 Two-component system	GO:0006355 regulation of transcription, DNA-templated; GO:0009889 regulation of biosynthetic process; GO:0009891 positive regulation of biosynthetic process; GO:0009893 positive regulation of metabolic process; GO:0010468 regulation of gene expression; GO:0010556 regulation of macromolecule biosynthetic process; GO:0010557 positive regulation of macromolecule biosynthetic process; GO:0010604 posi…		GO:0003700 DNA-binding transcription factor activity; GO:0004857 enzyme inhibitor activity; GO:0008073 ornithine decarboxylase inhibitor activity; GO:0030234 enzyme regulator activity; GO:0042979 ornithine decarboxylase regulator activity; GO:0098772 molecular function regulator; GO:0140110 transcription regulator activity;	PF00072; PF00158; PF02954	Response regulator receiver domain; Sigma-54 interaction domain; Bacterial regulatory protein, Fis family	T	COG2204	Response regulator containing CheY-like receiver, AAA-type ATPase, and DNA-binding domains
P0ABB0	ATP synthase subunit alpha OS=Escherichia coli (strain K12) OX=83333 GN=atpA PE=1 SV=1	atpA	55.221	67.6	247	31	31	31	69	66	54	58	30	31	27	30	30	31	27	30	30	31	27	30	11754000	11844000	8363000	8070800	1.17447	1.18346	0.835636	0.806439	0.687	0.706	1.008	Cytoplasmic	K02111	ATPF1A, atpA; F-type H+/Na+-transporting ATPase subunit alpha [EC:7.1.2.2 7.2.2.1]	map00190 Oxidative phosphorylation; map00195 Photosynthesis; map01100 Metabolic pathways	GO:0006139 nucleobase-containing compound metabolic process; GO:0006163 purine nucleotide metabolic process; GO:0006164 purine nucleotide biosynthetic process; GO:0006725 cellular aromatic compound metabolic process; GO:0006753 nucleoside phosphate metabolic process; GO:0006754 ATP biosynthetic process; GO:0006793 phosphorus metabolic process; GO:0006796 phosphate-containing compound metabolic pr…	GO:0005618 cell wall; GO:0005622 intracellular; GO:0005623 cell; GO:0005886 plasma membrane; GO:0016020 membrane; GO:0016469 proton-transporting two-sector ATPase complex; GO:0030312 external encapsulating structure; GO:0032991 protein-containing complex; GO:0033178 proton-transporting two-sector ATPase complex, catalytic domain; GO:0045259 proton-transporting ATP synthase complex; GO:0045260 pla…	GO:0003824 catalytic activity; GO:0005215 transporter activity; GO:0008324 cation transmembrane transporter activity; GO:0015075 ion transmembrane transporter activity; GO:0015077 monovalent inorganic cation transmembrane transporter activity; GO:0015078 proton transmembrane transporter activity; GO:0015318 inorganic molecular entity transmembrane transporter activity; GO:0015399 primary active t…	PF02874; PF00006; PF00306	ATP synthase alpha/beta family, beta-barrel domain; ATP synthase alpha/beta family, nucleotide-binding domain; ATP synthase alpha/beta chain, C terminal domain	F	COG0056	F0F1-type ATP synthase, alpha subunit
P0AB98	ATP synthase subunit a OS=Escherichia coli (strain K12) OX=83333 GN=atpB PE=1 SV=1	atpB	30.303	11.8	11	2	2	2	2	3	3	3	2	2	2	2	2	2	2	2	2	2	2	2	1021000	898380	507660	571730	1.36189	1.19833	0.677158	0.762619	0.56	0.565	0.88	CytoplasmicMembrane	K02108	ATPF0A, atpB; F-type H+-transporting ATPase subunit a	map00190 Oxidative phosphorylation; map00195 Photosynthesis; map01100 Metabolic pathways	GO:0006139 nucleobase-containing compound metabolic process; GO:0006163 purine nucleotide metabolic process; GO:0006164 purine nucleotide biosynthetic process; GO:0006725 cellular aromatic compound metabolic process; GO:0006753 nucleoside phosphate metabolic process; GO:0006754 ATP biosynthetic process; GO:0006793 phosphorus metabolic process; GO:0006796 phosphate-containing compound metabolic pr…	GO:0005622 intracellular; GO:0005623 cell; GO:0005886 plasma membrane; GO:0005887 integral component of plasma membrane; GO:0016020 membrane; GO:0016021 integral component of membrane; GO:0016469 proton-transporting two-sector ATPase complex; GO:0031224 intrinsic component of membrane; GO:0031226 intrinsic component of plasma membrane; GO:0032991 protein-containing complex; GO:0033177 proton-tran…	GO:0003824 catalytic activity; GO:0005215 transporter activity; GO:0008324 cation transmembrane transporter activity; GO:0015075 ion transmembrane transporter activity; GO:0015077 monovalent inorganic cation transmembrane transporter activity; GO:0015078 proton transmembrane transporter activity; GO:0015318 inorganic molecular entity transmembrane transporter activity; GO:0015399 primary active t…	PF00119	ATP synthase A chain	C	COG0356	F0F1-type ATP synthase, subunit a
P0A6E6	ATP synthase epsilon chain OS=Escherichia coli (strain K12) OX=83333 GN=atpC PE=1 SV=2	atpC	15.068	59.7	67	6	6	6	18	17	16	16	6	6	6	6	6	6	6	6	6	6	6	6	2945300	2985500	1898800	1940600	1.20583	1.22229	0.777384	0.794498	0.659	0.636	1.014	CytoplasmicMembrane	K02114	ATPF1E, atpC; F-type H+-transporting ATPase subunit epsilon	map00190 Oxidative phosphorylation; map00195 Photosynthesis; map01100 Metabolic pathways	GO:0006139 nucleobase-containing compound metabolic process; GO:0006163 purine nucleotide metabolic process; GO:0006164 purine nucleotide biosynthetic process; GO:0006725 cellular aromatic compound metabolic process; GO:0006753 nucleoside phosphate metabolic process; GO:0006754 ATP biosynthetic process; GO:0006793 phosphorus metabolic process; GO:0006796 phosphate-containing compound metabolic pr…	GO:0005622 intracellular; GO:0005623 cell; GO:0005886 plasma membrane; GO:0016020 membrane; GO:0016469 proton-transporting two-sector ATPase complex; GO:0032991 protein-containing complex; GO:0033178 proton-transporting two-sector ATPase complex, catalytic domain; GO:0045259 proton-transporting ATP synthase complex; GO:0045260 plasma membrane proton-transporting ATP synthase complex; GO:0045261 p…	GO:0003824 catalytic activity; GO:0005215 transporter activity; GO:0008324 cation transmembrane transporter activity; GO:0015075 ion transmembrane transporter activity; GO:0015077 monovalent inorganic cation transmembrane transporter activity; GO:0015078 proton transmembrane transporter activity; GO:0015318 inorganic molecular entity transmembrane transporter activity; GO:0015399 primary active t…	PF02823; PF00401	ATP synthase, Delta/Epsilon chain, beta-sandwich domain; ATP synthase, Delta/Epsilon chain, long alpha-helix domain	C	COG0355	F0F1-type ATP synthase, epsilon subunit (mitochondrial delta subunit)
P0ABB4	ATP synthase subunit beta OS=Escherichia coli (strain K12) OX=83333 GN=atpD PE=1 SV=2	atpD	50.325	81.3	223	31	31	31	60	62	49	52	30	31	29	29	30	31	29	29	30	31	29	29	12636000	12535000	9093100	8924900	1.1703	1.16094	0.842168	0.82659	0.706	0.725	0.992	CytoplasmicMembrane	K02112	ATPF1B, atpD; F-type H+/Na+-transporting ATPase subunit beta [EC:7.1.2.2 7.2.2.1]	map00190 Oxidative phosphorylation; map00195 Photosynthesis; map01100 Metabolic pathways	GO:0006139 nucleobase-containing compound metabolic process; GO:0006163 purine nucleotide metabolic process; GO:0006164 purine nucleotide biosynthetic process; GO:0006725 cellular aromatic compound metabolic process; GO:0006753 nucleoside phosphate metabolic process; GO:0006754 ATP biosynthetic process; GO:0006793 phosphorus metabolic process; GO:0006796 phosphate-containing compound metabolic pr…	GO:0005622 intracellular; GO:0005623 cell; GO:0005886 plasma membrane; GO:0016020 membrane; GO:0016469 proton-transporting two-sector ATPase complex; GO:0032991 protein-containing complex; GO:0033178 proton-transporting two-sector ATPase complex, catalytic domain; GO:0045259 proton-transporting ATP synthase complex; GO:0045260 plasma membrane proton-transporting ATP synthase complex; GO:0045261 p…	GO:0003824 catalytic activity; GO:0005215 transporter activity; GO:0008324 cation transmembrane transporter activity; GO:0015075 ion transmembrane transporter activity; GO:0015077 monovalent inorganic cation transmembrane transporter activity; GO:0015078 proton transmembrane transporter activity; GO:0015318 inorganic molecular entity transmembrane transporter activity; GO:0015399 primary active t…	PF02874; PF00006	ATP synthase alpha/beta family, beta-barrel domain; ATP synthase alpha/beta family, nucleotide-binding domain	F	COG0055	F0F1-type ATP synthase, beta subunit
P68699	ATP synthase subunit c OS=Escherichia coli (strain K12) OX=83333 GN=atpE PE=1 SV=1	atpE	8.256	11.4	6	1	1	1	1	1	2	2	1	1	1	1	1	1	1	1	1	1	1	1	0	0	0	0								CytoplasmicMembrane	K02110	ATPF0C, atpE; F-type H+-transporting ATPase subunit c	map00190 Oxidative phosphorylation; map00195 Photosynthesis; map01100 Metabolic pathways	GO:0006139 nucleobase-containing compound metabolic process; GO:0006163 purine nucleotide metabolic process; GO:0006164 purine nucleotide biosynthetic process; GO:0006725 cellular aromatic compound metabolic process; GO:0006753 nucleoside phosphate metabolic process; GO:0006754 ATP biosynthetic process; GO:0006793 phosphorus metabolic process; GO:0006796 phosphate-containing compound metabolic pr…	GO:0005622 intracellular; GO:0005623 cell; GO:0016020 membrane; GO:0016021 integral component of membrane; GO:0016469 proton-transporting two-sector ATPase complex; GO:0031224 intrinsic component of membrane; GO:0032991 protein-containing complex; GO:0033177 proton-transporting two-sector ATPase complex, proton-transporting domain; GO:0045259 proton-transporting ATP synthase complex; GO:0045263 p…	GO:0003824 catalytic activity; GO:0005215 transporter activity; GO:0008324 cation transmembrane transporter activity; GO:0015075 ion transmembrane transporter activity; GO:0015077 monovalent inorganic cation transmembrane transporter activity; GO:0015078 proton transmembrane transporter activity; GO:0015318 inorganic molecular entity transmembrane transporter activity; GO:0015399 primary active t…			C	COG0636	F0F1-type ATP synthase, subunit c/Archaeal/vacuolar-type H+-ATPase, subunit K
P0ABA0	ATP synthase subunit b OS=Escherichia coli (strain K12) OX=83333 GN=atpF PE=1 SV=1	atpF	17.264	73.1	86	18	18	18	24	22	16	24	16	17	12	16	16	17	12	16	16	17	12	16	9024600	9623300	5122600	5602100	1.22898	1.31051	0.697603	0.762901	0.621	0.532	1.066	CytoplasmicMembrane	K02109	ATPF0B, atpF; F-type H+-transporting ATPase subunit b	map00190 Oxidative phosphorylation; map00195 Photosynthesis; map01100 Metabolic pathways	GO:0006810 transport; GO:0006811 ion transport; GO:0006812 cation transport; GO:0015672 monovalent inorganic cation transport; GO:0034220 ion transmembrane transport; GO:0051179 localization; GO:0051234 establishment of localization; GO:0055085 transmembrane transport; GO:0098655 cation transmembrane transport; GO:0098660 inorganic ion transmembrane transport; GO:0098662 inorganic cation transmem…	GO:0005622 intracellular; GO:0005623 cell; GO:0016020 membrane; GO:0016469 proton-transporting two-sector ATPase complex; GO:0031224 intrinsic component of membrane; GO:0031225 anchored component of membrane; GO:0032991 protein-containing complex; GO:0033177 proton-transporting two-sector ATPase complex, proton-transporting domain; GO:0045259 proton-transporting ATP synthase complex; GO:0045263 p…	GO:0003824 catalytic activity; GO:0005215 transporter activity; GO:0008324 cation transmembrane transporter activity; GO:0015075 ion transmembrane transporter activity; GO:0015077 monovalent inorganic cation transmembrane transporter activity; GO:0015078 proton transmembrane transporter activity; GO:0015318 inorganic molecular entity transmembrane transporter activity; GO:0015399 primary active t…			C	COG0711	F0F1-type ATP synthase, subunit b
P0ABA6	ATP synthase gamma chain OS=Escherichia coli (strain K12) OX=83333 GN=atpG PE=1 SV=1	atpG	31.577	67.9	101	23	23	23	27	27	24	23	20	21	19	18	20	21	19	18	20	21	19	18	4150300	4211200	2900600	2925900	1.17009	1.18726	0.817761	0.824894	0.705	0.689	1.015	Cytoplasmic	K02115	ATPF1G, atpG; F-type H+-transporting ATPase subunit gamma	map00190 Oxidative phosphorylation; map00195 Photosynthesis; map01100 Metabolic pathways	GO:0006139 nucleobase-containing compound metabolic process; GO:0006163 purine nucleotide metabolic process; GO:0006164 purine nucleotide biosynthetic process; GO:0006725 cellular aromatic compound metabolic process; GO:0006753 nucleoside phosphate metabolic process; GO:0006754 ATP biosynthetic process; GO:0006793 phosphorus metabolic process; GO:0006796 phosphate-containing compound metabolic pr…	GO:0005618 cell wall; GO:0005622 intracellular; GO:0005623 cell; GO:0005886 plasma membrane; GO:0016020 membrane; GO:0016469 proton-transporting two-sector ATPase complex; GO:0030312 external encapsulating structure; GO:0032991 protein-containing complex; GO:0033178 proton-transporting two-sector ATPase complex, catalytic domain; GO:0045259 proton-transporting ATP synthase complex; GO:0045260 pla…	GO:0003824 catalytic activity; GO:0005215 transporter activity; GO:0008324 cation transmembrane transporter activity; GO:0015075 ion transmembrane transporter activity; GO:0015077 monovalent inorganic cation transmembrane transporter activity; GO:0015078 proton transmembrane transporter activity; GO:0015318 inorganic molecular entity transmembrane transporter activity; GO:0015399 primary active t…	PF00231	ATP synthase	C	COG0224	F0F1-type ATP synthase, gamma subunit
P0ABA4	ATP synthase subunit delta OS=Escherichia coli (strain K12) OX=83333 GN=atpH PE=1 SV=1	atpH	19.332	53.1	56	7	7	7	16	14	13	13	7	7	7	7	7	7	7	7	7	7	7	7	2977600	3006000	1813400	2064700	1.20774	1.21926	0.735532	0.837462	0.693	0.603	1.01	Cytoplasmic	K02113	ATPF1D, atpH; F-type H+-transporting ATPase subunit delta	map00190 Oxidative phosphorylation; map00195 Photosynthesis; map01100 Metabolic pathways	GO:0006139 nucleobase-containing compound metabolic process; GO:0006163 purine nucleotide metabolic process; GO:0006164 purine nucleotide biosynthetic process; GO:0006725 cellular aromatic compound metabolic process; GO:0006753 nucleoside phosphate metabolic process; GO:0006754 ATP biosynthetic process; GO:0006793 phosphorus metabolic process; GO:0006796 phosphate-containing compound metabolic pr…	GO:0005622 intracellular; GO:0005623 cell; GO:0005886 plasma membrane; GO:0016020 membrane; GO:0016469 proton-transporting two-sector ATPase complex; GO:0032991 protein-containing complex; GO:0033178 proton-transporting two-sector ATPase complex, catalytic domain; GO:0045259 proton-transporting ATP synthase complex; GO:0045260 plasma membrane proton-transporting ATP synthase complex; GO:0045261 p…	GO:0003824 catalytic activity; GO:0005215 transporter activity; GO:0008324 cation transmembrane transporter activity; GO:0015075 ion transmembrane transporter activity; GO:0015077 monovalent inorganic cation transmembrane transporter activity; GO:0015078 proton transmembrane transporter activity; GO:0015318 inorganic molecular entity transmembrane transporter activity; GO:0015399 primary active t…			C	COG0712	F0F1-type ATP synthase, delta subunit (mitochondrial oligomycin sensitivity protein)
P09053	Valine--pyruvate aminotransferase OS=Escherichia coli (strain K12) OX=83333 GN=avtA PE=1 SV=3	avtA	46.711	42.2	48	12	12	12	15	12	10	11	12	11	10	10	12	11	10	10	12	11	10	10	760430	793760	503990	546200	1.16793	1.21911	0.774065	0.838894	0.718	0.635	1.044	Cytoplasmic	K00835	avtA; valine--pyruvate aminotransferase [EC:2.6.1.66]	map00290 Valine, leucine and isoleucine biosynthesis; map01100 Metabolic pathways; map01110 Biosynthesis of secondary metabolites; map01130 Biosynthesis of antibiotics	GO:0006082 organic acid metabolic process; GO:0006520 cellular amino acid metabolic process; GO:0006522 alanine metabolic process; GO:0006523 alanine biosynthetic process; GO:0006807 nitrogen compound metabolic process; GO:0008152 metabolic process; GO:0008652 cellular amino acid biosynthetic process; GO:0009058 biosynthetic process; GO:0009078 pyruvate family amino acid metabolic process; GO:000…	GO:0005622 intracellular; GO:0005623 cell; GO:0005737 cytoplasm; GO:0005829 cytosol;	GO:0003824 catalytic activity; GO:0008483 transaminase activity; GO:0009042 valine-pyruvate transaminase activity; GO:0016740 transferase activity; GO:0016769 transferase activity, transferring nitrogenous groups;	PF00155	Aminotransferase class I and II	E	COG3977	Alanine-alpha-ketoisovalerate (or valine-pyruvate) aminotransferase
P41407	FMN-dependent NADH:quinone oxidoreductase OS=Escherichia coli (strain K12) OX=83333 GN=azoR PE=1 SV=3	azoR	21.657	67.2	38	11	11	11	9	8	10	11	8	7	9	10	8	7	9	10	8	7	9	10	450820	418720	871380	941200	0.672334	0.624461	1.29954	1.40367	2.088	2.081	0.929	Cytoplasmic	K01118	acpD, azoR; FMN-dependent NADH-azoreductase [EC:1.7.1.17]		GO:0006950 response to stress; GO:0006979 response to oxidative stress; GO:0008152 metabolic process; GO:0050896 response to stimulus; GO:0055114 oxidation-reduction process;	GO:0005622 intracellular; GO:0005623 cell; GO:0005737 cytoplasm; GO:0005829 cytosol;	GO:0000166 nucleotide binding; GO:0003824 catalytic activity; GO:0005488 binding; GO:0010181 FMN binding; GO:0016491 oxidoreductase activity; GO:0016651 oxidoreductase activity, acting on NAD(P)H; GO:0016655 oxidoreductase activity, acting on NAD(P)H, quinone or similar compound as acceptor; GO:0016661 oxidoreductase activity, acting on other nitrogenous compounds as donors; GO:0032553 ribonucleo…	PF02525	Flavodoxin-like fold	I	COG1182	Acyl carrier protein phosphodiesterase
P69228	Transcriptional regulatory protein BaeR OS=Escherichia coli (strain K12) OX=83333 GN=baeR PE=1 SV=1	baeR	27.656	58.8	61	12	12	12	15	15	16	15	11	11	12	12	11	11	12	12	11	11	12	12	234150	236630	492850	485300	0.646408	0.653254	1.36059	1.33975	2.073	2.083	1.011	Cytoplasmic	K07664	baeR, smeR; two-component system, OmpR family, response regulator BaeR	map02020 Two-component system				PF00072; PF00486	Response regulator receiver domain; Transcriptional regulatory protein, C terminal	K	COG0745	Response regulators consisting of a CheY-like receiver domain and a winged-helix DNA-binding domain
P30847	Signal transduction histidine-protein kinase BaeS OS=Escherichia coli (strain K12) OX=83333 GN=baeS PE=1 SV=2	baeS	51.991	23.1	21	8	8	8	4	4	6	7	4	4	8	8	4	4	8	8	4	4	8	8	44293	40915	80492	81874	0.715632	0.661055	1.30049	1.32282	1.848	1.967	0.924	CytoplasmicMembrane	K07642	baeS, smeS; two-component system, OmpR family, sensor histidine kinase BaeS [EC:2.7.13.3]	map02020 Two-component system				PF00672; PF00512; PF02518	HAMP domain; His Kinase A (phospho-acceptor) domain; Histidine kinase-, DNA gyrase B-, and HSP90-like ATPase	T	COG2205	Osmosensitive K+ channel histidine kinase
P0A940	Outer membrane protein assembly factor BamA OS=Escherichia coli (strain K12) OX=83333 GN=bamA PE=1 SV=1	bamA	90.552	59	183	40	40	40	43	47	45	48	37	38	38	38	37	38	38	38	37	38	38	38	1687200	1714900	1642200	1611500	1.01397	1.03062	0.986929	0.968479	0.955	0.958	1.016	OuterMembrane	K07277	SAM50, TOB55, bamA; outer membrane protein insertion porin family		GO:0008104 protein localization; GO:0009987 cellular process; GO:0016043 cellular component organization; GO:0022607 cellular component assembly; GO:0033036 macromolecule localization; GO:0034613 cellular protein localization; GO:0043163 cell envelope organization; GO:0043165 Gram-negative-bacterium-type cell outer membrane assembly; GO:0044085 cellular component biogenesis; GO:0044091 membrane b…	GO:0005623 cell; GO:0009279 cell outer membrane; GO:0016020 membrane; GO:0019867 outer membrane; GO:0030312 external encapsulating structure; GO:0030313 cell envelope; GO:0031224 intrinsic component of membrane; GO:0031230 intrinsic component of cell outer membrane; GO:0031241 periplasmic side of cell outer membrane; GO:0031246 intrinsic component of periplasmic side of cell outer membrane; GO:00…		PF07244	Surface antigen variable number repeat	M	COG4775	Outer membrane protein/protective antigen OMA87
P77774	Outer membrane protein assembly factor BamB OS=Escherichia coli (strain K12) OX=83333 GN=bamB PE=1 SV=1	bamB	41.887	53.8	77	16	16	16	19	19	23	16	16	15	16	16	16	15	16	16	16	15	16	16	2010300	2120300	1800300	1797800	1.04043	1.09736	0.931748	0.930454	0.894	0.849	1.055	OuterMembrane	K17713	bamB; outer membrane protein assembly factor BamB		GO:0008104 protein localization; GO:0008152 metabolic process; GO:0009987 cellular process; GO:0016043 cellular component organization; GO:0022607 cellular component assembly; GO:0033036 macromolecule localization; GO:0034613 cellular protein localization; GO:0043163 cell envelope organization; GO:0043165 Gram-negative-bacterium-type cell outer membrane assembly; GO:0044085 cellular component bio…	GO:0005623 cell; GO:0009279 cell outer membrane; GO:0016020 membrane; GO:0019867 outer membrane; GO:0030312 external encapsulating structure; GO:0030313 cell envelope; GO:0031224 intrinsic component of membrane; GO:0031230 intrinsic component of cell outer membrane; GO:0031241 periplasmic side of cell outer membrane; GO:0031246 intrinsic component of periplasmic side of cell outer membrane; GO:00…	GO:0003824 catalytic activity; GO:0005488 binding; GO:0005515 protein binding; GO:0016491 oxidoreductase activity; GO:0042802 identical protein binding;	PF13360	PQQ-like domain	M	COG1520	FOG: WD40-like repeat
P0A903	Outer membrane protein assembly factor BamC OS=Escherichia coli (strain K12) OX=83333 GN=bamC PE=1 SV=1	bamC	36.842	71.8	133	21	21	21	33	32	35	33	21	20	21	21	21	20	21	21	21	20	21	21	1277000	1280000	1252700	1227700	1.01402	1.0164	0.994719	0.974868	0.961	0.979	1.002	OuterMembrane	K07287	bamC; outer membrane protein assembly factor BamC		GO:0009987 cellular process; GO:0016043 cellular component organization; GO:0022607 cellular component assembly; GO:0043163 cell envelope organization; GO:0043165 Gram-negative-bacterium-type cell outer membrane assembly; GO:0044085 cellular component biogenesis; GO:0044091 membrane biogenesis; GO:0045229 external encapsulating structure organization; GO:0061024 membrane organization; GO:0071709 …	GO:0005623 cell; GO:0009279 cell outer membrane; GO:0009986 cell surface; GO:0016020 membrane; GO:0019867 outer membrane; GO:0030312 external encapsulating structure; GO:0030313 cell envelope; GO:0031224 intrinsic component of membrane; GO:0031230 intrinsic component of cell outer membrane; GO:0031241 periplasmic side of cell outer membrane; GO:0031246 intrinsic component of periplasmic side of c…	GO:0005488 binding; GO:0005515 protein binding; GO:0042802 identical protein binding;			M	COG3317	Uncharacterized lipoprotein
P0AC02	Outer membrane protein assembly factor BamD OS=Escherichia coli (strain K12) OX=83333 GN=bamD PE=1 SV=1	bamD	27.829	67.8	50	14	14	14	13	10	14	13	13	13	14	13	13	13	14	13	13	13	14	13	1483800	1536500	1428300	1371100	1.01985	1.05607	0.9817	0.942385	0.924	0.93	1.036	OuterMembrane	K05807	bamD; outer membrane protein assembly factor BamD		GO:0008104 protein localization; GO:0009987 cellular process; GO:0016043 cellular component organization; GO:0022607 cellular component assembly; GO:0033036 macromolecule localization; GO:0034613 cellular protein localization; GO:0043163 cell envelope organization; GO:0043165 Gram-negative-bacterium-type cell outer membrane assembly; GO:0044085 cellular component biogenesis; GO:0044091 membrane b…	GO:0005623 cell; GO:0009279 cell outer membrane; GO:0016020 membrane; GO:0019867 outer membrane; GO:0030312 external encapsulating structure; GO:0030313 cell envelope; GO:0031224 intrinsic component of membrane; GO:0031230 intrinsic component of cell outer membrane; GO:0031241 periplasmic side of cell outer membrane; GO:0031246 intrinsic component of periplasmic side of cell outer membrane; GO:00…		PF13525	Outer membrane lipoprotein	M	COG4105	DNA uptake lipoprotein
P0A937	Outer membrane protein assembly factor BamE OS=Escherichia coli (strain K12) OX=83333 GN=bamE PE=1 SV=1	bamE	12.302	48.7	12	3	3	3	3	3	4	2	3	2	3	1	3	2	3	1	3	2	3	1	1067800	1059000	1157000	1130300	0.967626	0.959652	1.04846	1.02426	1.059	1.093	0.992	OuterMembrane	K06186	bamE, smpA; outer membrane protein assembly factor BamE		GO:0008104 protein localization; GO:0009987 cellular process; GO:0016043 cellular component organization; GO:0022607 cellular component assembly; GO:0033036 macromolecule localization; GO:0034613 cellular protein localization; GO:0042221 response to chemical; GO:0043163 cell envelope organization; GO:0043165 Gram-negative-bacterium-type cell outer membrane assembly; GO:0044085 cellular component …	GO:0005623 cell; GO:0009279 cell outer membrane; GO:0016020 membrane; GO:0016021 integral component of membrane; GO:0019867 outer membrane; GO:0030312 external encapsulating structure; GO:0030313 cell envelope; GO:0031224 intrinsic component of membrane; GO:0031230 intrinsic component of cell outer membrane; GO:0031241 periplasmic side of cell outer membrane; GO:0031246 intrinsic component of per…	GO:0005488 binding; GO:0005515 protein binding; GO:0030674 protein-macromolecule adaptor activity; GO:0042802 identical protein binding; GO:0060090 molecular adaptor activity;			M	COG2913	Small protein A (tmRNA-binding)
P0AEC5	Signal transduction histidine-protein kinase BarA OS=Escherichia coli (strain K12) OX=83333 GN=barA PE=1 SV=1	barA	102.45	33	91	24	24	24	20	22	26	23	23	24	24	22	23	24	24	22	23	24	24	22	86925	82601	98787	98866	0.94695	0.899844	1.07617	1.07703	1.137	1.196	0.95	CytoplasmicMembrane	K07678	barA, gacS, varS; two-component system, NarL family, sensor histidine kinase BarA [EC:2.7.13.3]	map02020 Two-component system; map02025 Biofilm formation - Pseudomonas aeruginosa; map02026 Biofilm formation - Escherichia coli; map05111 Biofilm formation - Vibrio cholerae	GO:0000160 phosphorelay signal transduction system; GO:0000302 response to reactive oxygen species; GO:0006464 cellular protein modification process; GO:0006468 protein phosphorylation; GO:0006793 phosphorus metabolic process; GO:0006796 phosphate-containing compound metabolic process; GO:0006807 nitrogen compound metabolic process; GO:0006950 response to stress; GO:0006979 response to oxidative …	GO:0005623 cell; GO:0005886 plasma membrane; GO:0016020 membrane; GO:0071944 cell periphery;	GO:0000155 phosphorelay sensor kinase activity; GO:0003824 catalytic activity; GO:0004672 protein kinase activity; GO:0004673 protein histidine kinase activity; GO:0009927 histidine phosphotransfer kinase activity; GO:0016301 kinase activity; GO:0016740 transferase activity; GO:0016772 transferase activity, transferring phosphorus-containing groups; GO:0016773 phosphotransferase activity, alcohol…	PF00672; PF00512; PF02518; PF00072	HAMP domain; His Kinase A (phospho-acceptor) domain; Histidine kinase-, DNA gyrase B-, and HSP90-like ATPase; Response regulator receiver domain	T	COG4999	Uncharacterized domain of BarA-like signal transduction histidine kinases
P30843	Transcriptional regulatory protein BasR OS=Escherichia coli (strain K12) OX=83333 GN=basR PE=1 SV=3	basR	25.031	11.7	7	2	2	2	1	1	2	3	1	1	2	2	1	1	2	2	1	1	2	2	0	0	87111	80517			1.03934	0.960663				Cytoplasmic	K07771	basR; two-component system, OmpR family, response regulator BasR	map01503 Cationic antimicrobial peptide (CAMP) resistance; map02020 Two-component system				PF00072; PF00486	Response regulator receiver domain; Transcriptional regulatory protein, C terminal	K	COG0745	Response regulators consisting of a CheY-like receiver domain and a winged-helix DNA-binding domain
P30844	Sensor protein BasS OS=Escherichia coli (strain K12) OX=83333 GN=basS PE=1 SV=1	basS	41.029	30.9	22	8	8	8	3	4	7	8	5	6	7	7	5	6	7	7	5	6	7	7	24040	22585	98035	97545	0.397019	0.37299	1.61904	1.61095	4.058	4.341	0.939	CytoplasmicMembrane	K07643	basS; two-component system, OmpR family, sensor histidine kinase BasS [EC:2.7.13.3]	map01503 Cationic antimicrobial peptide (CAMP) resistance; map02020 Two-component system	GO:0000160 phosphorelay signal transduction system; GO:0006464 cellular protein modification process; GO:0006468 protein phosphorylation; GO:0006793 phosphorus metabolic process; GO:0006796 phosphate-containing compound metabolic process; GO:0006807 nitrogen compound metabolic process; GO:0007154 cell communication; GO:0007165 signal transduction; GO:0008152 metabolic process; GO:0009987 cellular…	GO:0005623 cell; GO:0005886 plasma membrane; GO:0016020 membrane; GO:0071944 cell periphery;	GO:0000155 phosphorelay sensor kinase activity; GO:0000166 nucleotide binding; GO:0003824 catalytic activity; GO:0004672 protein kinase activity; GO:0004673 protein histidine kinase activity; GO:0005488 binding; GO:0005524 ATP binding; GO:0008144 drug binding; GO:0016301 kinase activity; GO:0016740 transferase activity; GO:0016772 transferase activity, transferring phosphorus-containing groups; G…	PF00512; PF02518	His Kinase A (phospho-acceptor) domain; Histidine kinase-, DNA gyrase B-, and HSP90-like ATPase	T	COG0642	Signal transduction histidine kinase
P0AE52	Peroxiredoxin Bcp OS=Escherichia coli (strain K12) OX=83333 GN=bcp PE=1 SV=1	bcp	17.634	82.7	71	13	13	13	19	19	16	17	12	13	12	13	12	13	12	13	12	13	12	13	4323500	4249100	5543800	5560500	0.878899	0.863774	1.12697	1.13036	1.286	1.305	0.983	Cytoplasmic	K03564	BCP, PRXQ, DOT5; peroxiredoxin Q/BCP [EC:1.11.1.15]		GO:0006950 response to stress; GO:0006979 response to oxidative stress; GO:0008152 metabolic process; GO:0009636 response to toxic substance; GO:0009987 cellular process; GO:0042221 response to chemical; GO:0050896 response to stimulus; GO:0051716 cellular response to stimulus; GO:0055114 oxidation-reduction process; GO:0070887 cellular response to chemical stimulus; GO:0097237 cellular response …	GO:0005622 intracellular; GO:0005623 cell; GO:0005737 cytoplasm; GO:0005829 cytosol; GO:0005886 plasma membrane; GO:0016020 membrane; GO:0071944 cell periphery;	GO:0003824 catalytic activity; GO:0004601 peroxidase activity; GO:0008379 thioredoxin peroxidase activity; GO:0016209 antioxidant activity; GO:0016491 oxidoreductase activity; GO:0016667 oxidoreductase activity, acting on a sulfur group of donors; GO:0016671 oxidoreductase activity, acting on a sulfur group of donors, disulfide as acceptor; GO:0016684 oxidoreductase activity, acting on peroxide a…	PF00578	AhpC/TSA family	O	COG1225	Peroxiredoxin
P28246	Bicyclomycin resistance protein OS=Escherichia coli (strain K12) OX=83333 GN=bcr PE=1 SV=4	bcr	43.352	4.8	5	2	2	2	1	0	2	2	2	1	2	2	2	1	2	2	2	1	2	2	42392	0	67963	65106	0.724811		1.16202	1.11317	1.536			CytoplasmicMembrane	K07552	bcr, tcaB; MFS transporter, DHA1 family, multidrug resistance protein		GO:0006810 transport; GO:0006857 oligopeptide transport; GO:0015833 peptide transport; GO:0035442 dipeptide transmembrane transport; GO:0035672 oligopeptide transmembrane transport; GO:0042886 amide transport; GO:0042938 dipeptide transport; GO:0051179 localization; GO:0051234 establishment of localization; GO:0055085 transmembrane transport; GO:0071702 organic substance transport; GO:0071705 nit…	GO:0005623 cell; GO:0005886 plasma membrane; GO:0016020 membrane; GO:0071944 cell periphery;	GO:0005215 transporter activity; GO:0022857 transmembrane transporter activity; GO:0035673 oligopeptide transmembrane transporter activity; GO:0042887 amide transmembrane transporter activity; GO:0071916 dipeptide transmembrane transporter activity; GO:1904680 peptide transmembrane transporter activity;			EGP	COG2814	Arabinose efflux permease
P37653	Cellulose synthase catalytic subunit [UDP-forming] OS=Escherichia coli (strain K12) OX=83333 GN=bcsA PE=1 SV=3	bcsA	99.783	8.7	7	5	5	5	0	0	4	3	0	0	4	4	0	0	4	4	0	0	4	4	0	0	13892	11638			1.08829	0.911712				CytoplasmicMembrane	K00694	bcsA; cellulose synthase (UDP-forming) [EC:2.4.1.12]	map00500 Starch and sucrose metabolism; map01100 Metabolic pathways; map02026 Biofilm formation - Escherichia coli	GO:0000271 polysaccharide biosynthetic process; GO:0005975 carbohydrate metabolic process; GO:0005976 polysaccharide metabolic process; GO:0006073 cellular glucan metabolic process; GO:0008152 metabolic process; GO:0009058 biosynthetic process; GO:0009059 macromolecule biosynthetic process; GO:0009250 glucan biosynthetic process; GO:0009987 cellular process; GO:0016051 carbohydrate biosynthetic p…	GO:0005623 cell; GO:0005886 plasma membrane; GO:0016020 membrane; GO:0071944 cell periphery;		PF07238	PilZ domain	M	COG1215	Glycosyltransferases, probably involved in cell wall biogenesis
P37652	Cyclic di-GMP-binding protein OS=Escherichia coli (strain K12) OX=83333 GN=bcsB PE=1 SV=2	bcsB	86.023	43.1	91	25	25	25	19	17	30	25	22	20	25	25	22	20	25	25	22	20	25	25	102640	105310	293030	279870	0.525786	0.539463	1.50108	1.43367	2.727	2.783	1.026	CytoplasmicMembrane	K20541	bcsB; cellulose synthase operon protein B			GO:0005623 cell; GO:0005886 plasma membrane; GO:0016020 membrane; GO:0071944 cell periphery;				M	COG1215	Glycosyltransferases, probably involved in cell wall biogenesis
P37650	Cellulose synthase operon protein C OS=Escherichia coli (strain K12) OX=83333 GN=bcsC PE=1 SV=3	bcsC	127.72	44.3	97	36	36	36	12	14	34	37	19	21	33	35	19	21	33	35	19	21	33	35	67991	62603	198040	185360	0.529119	0.487189	1.54119	1.44251	2.726	3.163	0.921	Unknown	K20543	bcsC; cellulose synthase operon protein C							O	COG3118	Thioredoxin domain-containing protein
P37657	Cyclic di-GMP binding protein BcsE OS=Escherichia coli (strain K12) OX=83333 GN=bcsE PE=1 SV=1	bcsE	59.427	23.9	21	9	9	9	4	1	7	9	5	4	9	9	5	4	9	9	5	4	9	9	22020	21187	45349	43659	0.666188	0.640986	1.37198	1.32085	1.983	2.14	0.962	Unknown						GO:0000166 nucleotide binding; GO:0005488 binding; GO:0008144 drug binding; GO:0017076 purine nucleotide binding; GO:0019001 guanyl nucleotide binding; GO:0030551 cyclic nucleotide binding; GO:0032553 ribonucleotide binding; GO:0032555 purine ribonucleotide binding; GO:0032561 guanyl ribonucleotide binding; GO:0035438 cyclic-di-GMP binding; GO:0036094 small molecule binding; GO:0043167 ion bindin…
P37659	Cellulose biosynthesis protein BcsG OS=Escherichia coli (strain K12) OX=83333 GN=bcsG PE=1 SV=1	bcsG	62.031	23.6	19	6	6	6	2	3	7	7	4	4	6	6	4	4	6	6	4	4	6	6	112470	106300	360390	371950	0.473005	0.447057	1.51566	1.56428	3.307	3.39	0.945	CytoplasmicMembrane				GO:0000271 polysaccharide biosynthetic process; GO:0005975 carbohydrate metabolic process; GO:0005976 polysaccharide metabolic process; GO:0006629 lipid metabolic process; GO:0006643 membrane lipid metabolic process; GO:0006644 phospholipid metabolic process; GO:0006664 glycolipid metabolic process; GO:0006793 phosphorus metabolic process; GO:0006796 phosphate-containing compound metabolic proces…	GO:0005623 cell; GO:0005886 plasma membrane; GO:0016020 membrane; GO:0071944 cell periphery;	GO:0003824 catalytic activity; GO:0016740 transferase activity; GO:0016772 transferase activity, transferring phosphorus-containing groups; GO:0016776 phosphotransferase activity, phosphate group as acceptor; GO:0016780 phosphotransferase activity, for other substituted phosphate groups; GO:0043838 phosphatidylethanolamine:Kdo2-lipid A phosphoethanolamine transferase activity;			S	COG2194	Predicted membrane-associated, metal-dependent hydrolase
P37651	Endoglucanase OS=Escherichia coli (strain K12) OX=83333 GN=bcsZ PE=1 SV=1	bcsZ	41.7	32.9	24	9	9	9	5	4	8	7	8	6	9	8	8	6	9	8	8	6	9	8	27873	24406	67962	62147	0.61129	0.535255	1.49049	1.36296	2.23	2.785	0.876	Extracellular	K20542	bcsZ; endoglucanase [EC:3.2.1.4]			GO:0005576 extracellular region;	GO:0003824 catalytic activity; GO:0004553 hydrolase activity, hydrolyzing O-glycosyl compounds; GO:0008810 cellulase activity; GO:0016787 hydrolase activity; GO:0016798 hydrolase activity, acting on glycosyl bonds;	PF01270	Glycosyl hydrolases family 8	G	COG3405	Endoglucanase Y
P39334	HTH-type transcriptional repressor BdcR OS=Escherichia coli (strain K12) OX=83333 GN=bdcR PE=1 SV=2	bdcR	21.501	41.1	15	5	5	5	5	4	3	3	5	5	5	5	5	5	5	5	5	5	5	5	131560	134870	157010	153230	0.91255	0.935509	1.08908	1.06286	1.165	1.164	1.025	Cytoplasmic	K19335	bdcR; TetR/AcrR family transcriptional regulator, repressor for divergent bdcA		GO:0006355 regulation of transcription, DNA-templated; GO:0009889 regulation of biosynthetic process; GO:0009890 negative regulation of biosynthetic process; GO:0009892 negative regulation of metabolic process; GO:0010035 response to inorganic substance; GO:0010038 response to metal ion; GO:0010468 regulation of gene expression; GO:0010556 regulation of macromolecule biosynthetic process; GO:0010…	GO:0005622 intracellular; GO:0005623 cell; GO:0005737 cytoplasm; GO:0005829 cytosol;	GO:0000976 transcription regulatory region sequence-specific DNA binding; GO:0001067 regulatory region nucleic acid binding; GO:0003676 nucleic acid binding; GO:0003677 DNA binding; GO:0003690 double-stranded DNA binding; GO:0003700 DNA-binding transcription factor activity; GO:0005488 binding; GO:0043565 sequence-specific DNA binding; GO:0097159 organic cyclic compound binding; GO:0140110 transc…	PF00440	Bacterial regulatory proteins, tetR family	K	COG1309	Transcriptional regulator
P66948	Beta-barrel assembly-enhancing protease OS=Escherichia coli (strain K12) OX=83333 GN=bepA PE=1 SV=1	bepA	53.907	40.2	51	14	13	14	11	11	15	14	13	12	13	12	12	11	13	12	13	12	13	12	173730	181270	356540	339220	0.66135	0.690053	1.35726	1.29133	1.953	1.967	1.043	Unknown	K01423	bepA; beta-barrel assembly-enhancing protease [EC:3.4.-.-]		GO:0006457 protein folding; GO:0006508 proteolysis; GO:0006807 nitrogen compound metabolic process; GO:0008152 metabolic process; GO:0009056 catabolic process; GO:0009057 macromolecule catabolic process; GO:0009987 cellular process; GO:0016043 cellular component organization; GO:0019538 protein metabolic process; GO:0022607 cellular component assembly; GO:0030163 protein catabolic process; GO:004…	GO:0005623 cell; GO:0016020 membrane; GO:0030288 outer membrane-bounded periplasmic space; GO:0030313 cell envelope; GO:0031975 envelope; GO:0042597 periplasmic space;	GO:0003756 protein disulfide isomerase activity; GO:0003824 catalytic activity; GO:0004175 endopeptidase activity; GO:0004222 metalloendopeptidase activity; GO:0005488 binding; GO:0008233 peptidase activity; GO:0008237 metallopeptidase activity; GO:0016787 hydrolase activity; GO:0016853 isomerase activity; GO:0016860 intramolecular oxidoreductase activity; GO:0016864 intramolecular oxidoreductase…	PF01435	Peptidase family M48	S	COG4783	Putative Zn-dependent protease, contains TPR repeats
P17444	Oxygen-dependent choline dehydrogenase OS=Escherichia coli (strain K12) OX=83333 GN=betA PE=1 SV=1	betA	61.877	23	26	9	9	9	6	4	8	8	6	5	8	9	6	5	8	9	6	5	8	9	47959	42167	42646	42841	1.09238	0.960453	0.971363	0.975805	0.893	1.011	0.879	CytoplasmicMembrane	K00108	betA, CHDH; choline dehydrogenase [EC:1.1.99.1]	map00260 Glycine, serine and threonine metabolism; map01100 Metabolic pathways	GO:0001505 regulation of neurotransmitter levels; GO:0006091 generation of precursor metabolites and energy; GO:0006113 fermentation; GO:0006575 cellular modified amino acid metabolic process; GO:0006577 amino-acid betaine metabolic process; GO:0006578 amino-acid betaine biosynthetic process; GO:0006807 nitrogen compound metabolic process; GO:0006950 response to stress; GO:0006970 response to osm…	GO:0016020 membrane;	GO:0003824 catalytic activity; GO:0008812 choline dehydrogenase activity; GO:0016491 oxidoreductase activity; GO:0016614 oxidoreductase activity, acting on CH-OH group of donors;	PF00732; PF05199	GMC oxidoreductase; GMC oxidoreductase	E	COG2303	Choline dehydrogenase and related flavoproteins
P17445	Betaine aldehyde dehydrogenase OS=Escherichia coli (strain K12) OX=83333 GN=betB PE=1 SV=3	betB	52.911	38	53	16	16	16	11	12	15	15	14	14	14	14	14	14	14	14	14	14	14	14	121950	125100	232940	241310	0.676279	0.693747	1.29178	1.3382	1.979	1.862	1.026	Cytoplasmic	K00130	betB, gbsA; betaine-aldehyde dehydrogenase [EC:1.2.1.8]	map00260 Glycine, serine and threonine metabolism; map01100 Metabolic pathways	GO:0001505 regulation of neurotransmitter levels; GO:0006575 cellular modified amino acid metabolic process; GO:0006577 amino-acid betaine metabolic process; GO:0006578 amino-acid betaine biosynthetic process; GO:0006807 nitrogen compound metabolic process; GO:0006950 response to stress; GO:0006970 response to osmotic stress; GO:0008152 metabolic process; GO:0009058 biosynthetic process; GO:00093…	GO:0005622 intracellular; GO:0005623 cell; GO:0005737 cytoplasm; GO:0005829 cytosol;	GO:0003824 catalytic activity; GO:0004029 aldehyde dehydrogenase (NAD+) activity; GO:0005488 binding; GO:0005515 protein binding; GO:0008802 betaine-aldehyde dehydrogenase activity; GO:0016491 oxidoreductase activity; GO:0016620 oxidoreductase activity, acting on the aldehyde or oxo group of donors, NAD or NADP as acceptor; GO:0016903 oxidoreductase activity, acting on the aldehyde or oxo group o…			C	COG1012	NAD-dependent aldehyde dehydrogenases
P17446	HTH-type transcriptional regulator BetI OS=Escherichia coli (strain K12) OX=83333 GN=betI PE=2 SV=1	betI	21.815	5.1	3	1	1	1	0	1	1	1	1	1	1	1	1	1	1	1	1	1	1	1	0	0	0	0								Unknown	K02167	betI; TetR/AcrR family transcriptional regulator, transcriptional repressor of bet genes		GO:0006355 regulation of transcription, DNA-templated; GO:0006950 response to stress; GO:0006970 response to osmotic stress; GO:0009628 response to abiotic stimulus; GO:0009889 regulation of biosynthetic process; GO:0009890 negative regulation of biosynthetic process; GO:0009892 negative regulation of metabolic process; GO:0010468 regulation of gene expression; GO:0010556 regulation of macromolec…	GO:0005622 intracellular; GO:0005623 cell; GO:0005737 cytoplasm; GO:0005829 cytosol;	GO:0000976 transcription regulatory region sequence-specific DNA binding; GO:0001067 regulatory region nucleic acid binding; GO:0003676 nucleic acid binding; GO:0003677 DNA binding; GO:0003690 double-stranded DNA binding; GO:0003700 DNA-binding transcription factor activity; GO:0005488 binding; GO:0043565 sequence-specific DNA binding; GO:0097159 organic cyclic compound binding; GO:0140110 transc…	PF00440; PF13977	Bacterial regulatory proteins, tetR family; Bacterial transcriptional repressor	K	COG1309	Transcriptional regulator
P0ABC9	High-affinity choline transport protein OS=Escherichia coli (strain K12) OX=83333 GN=betT PE=2 SV=1	betT	75.841	13.9	19	8	8	8	4	3	6	6	5	5	8	8	5	5	8	8	5	5	8	8	47586	46705	76010	72540	0.783822	0.76931	1.25201	1.19486	1.524	1.627	0.981	CytoplasmicMembrane	K02168	betT, betS; choline/glycine/proline betaine transport protein		GO:0006950 response to stress; GO:0006974 cellular response to DNA damage stimulus; GO:0009987 cellular process; GO:0033554 cellular response to stress; GO:0050896 response to stimulus; GO:0051716 cellular response to stimulus;	GO:0005623 cell; GO:0005886 plasma membrane; GO:0005887 integral component of plasma membrane; GO:0016020 membrane; GO:0016021 integral component of membrane; GO:0031224 intrinsic component of membrane; GO:0031226 intrinsic component of plasma membrane; GO:0071944 cell periphery;				M	COG1292	Choline-glycine betaine transporter
P0ABD3	Bacterioferritin OS=Escherichia coli (strain K12) OX=83333 GN=bfr PE=1 SV=1	bfr	18.495	77.8	36	10	10	10	5	4	13	14	5	5	10	10	5	5	10	10	5	5	10	10	79455	62373	617940	767070	0.208156	0.163404	1.61888	2.00956	9.654	9.907	0.785	Cytoplasmic	K03594	bfr; bacterioferritin [EC:1.16.3.1]	map00860 Porphyrin and chlorophyll metabolism	GO:0006873 cellular ion homeostasis; GO:0006875 cellular metal ion homeostasis; GO:0006879 cellular iron ion homeostasis; GO:0006880 intracellular sequestering of iron ion; GO:0008152 metabolic process; GO:0009987 cellular process; GO:0019725 cellular homeostasis; GO:0030003 cellular cation homeostasis; GO:0042592 homeostatic process; GO:0046916 cellular transition metal ion homeostasis; GO:00488…	GO:0005622 intracellular; GO:0005623 cell; GO:0005737 cytoplasm; GO:0005829 cytosol;	GO:0003824 catalytic activity; GO:0004322 ferroxidase activity; GO:0005488 binding; GO:0005506 iron ion binding; GO:0005515 protein binding; GO:0016491 oxidoreductase activity; GO:0016722 oxidoreductase activity, oxidizing metal ions; GO:0016724 oxidoreductase activity, oxidizing metal ions, oxygen as acceptor; GO:0020037 heme binding; GO:0042802 identical protein binding; GO:0043167 ion binding;…	PF00210	Ferritin-like domain	P	COG2193	Bacterioferritin (cytochrome b1)
Q46829	6-phospho-beta-glucosidase BglA OS=Escherichia coli (strain K12) OX=83333 GN=bglA PE=1 SV=2	bglA	55.36	70.6	98	25	25	25	26	25	23	24	24	24	24	23	24	24	24	23	24	24	24	23	1107000	1112300	812670	850440	1.14053	1.14599	0.837284	0.876198	0.768	0.731	1.005	Cytoplasmic	K01223	E3.2.1.86B, bglA; 6-phospho-beta-glucosidase [EC:3.2.1.86]	map00010 Glycolysis / Gluconeogenesis; map00500 Starch and sucrose metabolism	GO:0005975 carbohydrate metabolic process; GO:0005984 disaccharide metabolic process; GO:0008152 metabolic process; GO:0009056 catabolic process; GO:0009311 oligosaccharide metabolic process; GO:0009313 oligosaccharide catabolic process; GO:0009987 cellular process; GO:0016052 carbohydrate catabolic process; GO:0044237 cellular metabolic process; GO:0044238 primary metabolic process; GO:0044248 c…	GO:0005622 intracellular; GO:0005623 cell; GO:0005737 cytoplasm; GO:0005829 cytosol;	GO:0003824 catalytic activity; GO:0004553 hydrolase activity, hydrolyzing O-glycosyl compounds; GO:0008422 beta-glucosidase activity; GO:0008706 6-phospho-beta-glucosidase activity; GO:0015926 glucosidase activity; GO:0016787 hydrolase activity; GO:0016798 hydrolase activity, acting on glycosyl bonds;	PF00232	Glycosyl hydrolase family 1	G	COG2723	Beta-glucosidase/6-phospho-beta-glucosidase/beta-galactosidase
P33363	Periplasmic beta-glucosidase OS=Escherichia coli (strain K12) OX=83333 GN=bglX PE=3 SV=2	bglX	83.459	56.2	150	34	34	34	39	36	36	39	34	33	31	32	34	33	31	32	34	33	31	32	496950	489250	519320	514040	0.984274	0.969023	1.02858	1.01812	1.034	1.061	0.985	Periplasmic	K05349	bglX; beta-glucosidase [EC:3.2.1.21]	map00460 Cyanoamino acid metabolism; map00500 Starch and sucrose metabolism; map01100 Metabolic pathways; map01110 Biosynthesis of secondary metabolites	GO:0000272 polysaccharide catabolic process; GO:0005975 carbohydrate metabolic process; GO:0005976 polysaccharide metabolic process; GO:0008152 metabolic process; GO:0009056 catabolic process; GO:0009057 macromolecule catabolic process; GO:0009251 glucan catabolic process; GO:0016052 carbohydrate catabolic process; GO:0043170 macromolecule metabolic process; GO:0044042 glucan metabolic process; G…	GO:0005623 cell; GO:0005886 plasma membrane; GO:0016020 membrane; GO:0030288 outer membrane-bounded periplasmic space; GO:0030313 cell envelope; GO:0031975 envelope; GO:0042597 periplasmic space; GO:0071944 cell periphery;	GO:0003824 catalytic activity; GO:0004553 hydrolase activity, hydrolyzing O-glycosyl compounds; GO:0008422 beta-glucosidase activity; GO:0015926 glucosidase activity; GO:0016787 hydrolase activity; GO:0016798 hydrolase activity, acting on glycosyl bonds;	PF00933; PF01915	Glycosyl hydrolase family 3 N terminal domain; Glycosyl hydrolase family 3 C-terminal domain	G	COG1472	Beta-glucosidase-related glycosidases
P12995	Adenosylmethionine-8-amino-7-oxononanoate aminotransferase OS=Escherichia coli (strain K12) OX=83333 GN=bioA PE=1 SV=2	bioA	47.335	45	53	13	13	13	17	12	12	12	13	12	12	12	13	12	12	12	13	12	12	12	191370	186090	105720	105620	1.30007	1.2642	0.718207	0.717527	0.552	0.568	0.972	Cytoplasmic	K00833	bioA; adenosylmethionine---8-amino-7-oxononanoate aminotransferase [EC:2.6.1.62]	map00780 Biotin metabolism; map01100 Metabolic pathways	GO:0006082 organic acid metabolic process; GO:0006732 coenzyme metabolic process; GO:0006766 vitamin metabolic process; GO:0006767 water-soluble vitamin metabolic process; GO:0006768 biotin metabolic process; GO:0006790 sulfur compound metabolic process; GO:0006807 nitrogen compound metabolic process; GO:0008152 metabolic process; GO:0009058 biosynthetic process; GO:0009102 biotin biosynthetic pr…		GO:0003824 catalytic activity; GO:0004015 adenosylmethionine-8-amino-7-oxononanoate transaminase activity; GO:0005488 binding; GO:0008144 drug binding; GO:0008483 transaminase activity; GO:0016740 transferase activity; GO:0016769 transferase activity, transferring nitrogenous groups; GO:0019842 vitamin binding; GO:0030170 pyridoxal phosphate binding; GO:0036094 small molecule binding; GO:0043167 …	PF00202	Aminotransferase class-III	H	COG0161	Adenosylmethionine-8-amino-7-oxononanoate aminotransferase
P12996	Biotin synthase OS=Escherichia coli (strain K12) OX=83333 GN=bioB PE=1 SV=2	bioB	38.648	66.2	65	15	15	15	19	20	14	12	15	15	11	11	15	15	11	11	15	15	11	11	909930	840290	386590	372250	1.45063	1.33961	0.61631	0.593449	0.409	0.46	0.923	Cytoplasmic	K01012	bioB; biotin synthase [EC:2.8.1.6]	map00780 Biotin metabolism; map01100 Metabolic pathways	GO:0006082 organic acid metabolic process; GO:0006732 coenzyme metabolic process; GO:0006766 vitamin metabolic process; GO:0006767 water-soluble vitamin metabolic process; GO:0006768 biotin metabolic process; GO:0006790 sulfur compound metabolic process; GO:0006807 nitrogen compound metabolic process; GO:0008152 metabolic process; GO:0009058 biosynthetic process; GO:0009102 biotin biosynthetic pr…	GO:0005618 cell wall; GO:0005623 cell; GO:0005886 plasma membrane; GO:0016020 membrane; GO:0030312 external encapsulating structure; GO:0071944 cell periphery;	GO:0003824 catalytic activity; GO:0004076 biotin synthase activity; GO:0005488 binding; GO:0016740 transferase activity; GO:0016782 transferase activity, transferring sulfur-containing groups; GO:0016783 sulfurtransferase activity; GO:0048037 cofactor binding; GO:0051536 iron-sulfur cluster binding; GO:0051537 2 iron, 2 sulfur cluster binding; GO:0051539 4 iron, 4 sulfur cluster binding; GO:00515…	PF04055; PF06968	Radical SAM superfamily; Biotin and Thiamin Synthesis associated domain	H	COG0502	Biotin synthase and related enzymes
P12999	Malonyl-[acyl-carrier protein] O-methyltransferase OS=Escherichia coli (strain K12) OX=83333 GN=bioC PE=1 SV=2	bioC	28.276	23.1	12	4	4	4	3	5	2	2	4	4	2	3	4	4	2	3	4	4	2	3	24854	25908	16601	14400	1.21591	1.26747	0.812152	0.704475	0.579	0.641	1.042	Unknown	K02169	bioC; malonyl-CoA O-methyltransferase [EC:2.1.1.197]	map00780 Biotin metabolism; map01100 Metabolic pathways	GO:0006082 organic acid metabolic process; GO:0006732 coenzyme metabolic process; GO:0006766 vitamin metabolic process; GO:0006767 water-soluble vitamin metabolic process; GO:0006768 biotin metabolic process; GO:0006790 sulfur compound metabolic process; GO:0006807 nitrogen compound metabolic process; GO:0008152 metabolic process; GO:0009058 biosynthetic process; GO:0009102 biotin biosynthetic pr…	GO:0005622 intracellular; GO:0005623 cell; GO:0005737 cytoplasm;	GO:0003824 catalytic activity; GO:0004141 dethiobiotin synthase activity; GO:0008168 methyltransferase activity; GO:0008171 O-methyltransferase activity; GO:0008757 S-adenosylmethionine-dependent methyltransferase activity; GO:0010340 carboxyl-O-methyltransferase activity; GO:0016740 transferase activity; GO:0016741 transferase activity, transferring one-carbon groups; GO:0016787 hydrolase activi…	PF08241	Methyltransferase domain	H	COG2226	Methylase involved in ubiquinone/menaquinone biosynthesis
P13000	ATP-dependent dethiobiotin synthetase BioD 1 OS=Escherichia coli (strain K12) OX=83333 GN=bioD1 PE=1 SV=3	bioD1	24.139	50.7	19	7	7	7	4	3	5	7	4	3	5	7	4	3	5	7	4	3	5	7	200780	264390	380730	374410	0.658128	0.866632	1.24798	1.22726	1.865	1.44	1.317	Cytoplasmic	K01935	bioD; dethiobiotin synthetase [EC:6.3.3.3]	map00780 Biotin metabolism; map01100 Metabolic pathways	GO:0006082 organic acid metabolic process; GO:0006732 coenzyme metabolic process; GO:0006766 vitamin metabolic process; GO:0006767 water-soluble vitamin metabolic process; GO:0006768 biotin metabolic process; GO:0006790 sulfur compound metabolic process; GO:0006807 nitrogen compound metabolic process; GO:0008152 metabolic process; GO:0009058 biosynthetic process; GO:0009102 biotin biosynthetic pr…	GO:0005622 intracellular; GO:0005623 cell; GO:0005737 cytoplasm; GO:0005829 cytosol;	GO:0000166 nucleotide binding; GO:0000287 magnesium ion binding; GO:0003824 catalytic activity; GO:0004141 dethiobiotin synthase activity; GO:0005488 binding; GO:0005524 ATP binding; GO:0008144 drug binding; GO:0016874 ligase activity; GO:0016879 ligase activity, forming carbon-nitrogen bonds; GO:0016882 cyclo-ligase activity; GO:0017076 purine nucleotide binding; GO:0030554 adenyl nucleotide bin…	PF13500	AAA domain	H	COG0132	Dethiobiotin synthetase
P0A6E9	ATP-dependent dethiobiotin synthetase BioD 2 OS=Escherichia coli (strain K12) OX=83333 GN=bioD2 PE=3 SV=1	bioD2	24.981	29.4	28	5	5	5	8	9	5	6	5	5	4	5	5	5	4	5	5	5	4	5	150420	214930	34529	38869	1.37136	1.95948	0.314796	0.354363	0.258	0.161	1.429	Cytoplasmic	K01935	bioD; dethiobiotin synthetase [EC:6.3.3.3]	map00780 Biotin metabolism; map01100 Metabolic pathways	GO:0006082 organic acid metabolic process; GO:0006732 coenzyme metabolic process; GO:0006766 vitamin metabolic process; GO:0006767 water-soluble vitamin metabolic process; GO:0006768 biotin metabolic process; GO:0006790 sulfur compound metabolic process; GO:0006807 nitrogen compound metabolic process; GO:0008152 metabolic process; GO:0009058 biosynthetic process; GO:0009102 biotin biosynthetic pr…	GO:0005622 intracellular; GO:0005623 cell; GO:0005737 cytoplasm; GO:0005829 cytosol;	GO:0003824 catalytic activity; GO:0004141 dethiobiotin synthase activity; GO:0016874 ligase activity; GO:0016879 ligase activity, forming carbon-nitrogen bonds; GO:0016882 cyclo-ligase activity;	PF13500	AAA domain	H	COG0132	Dethiobiotin synthetase
P12998	8-amino-7-oxononanoate synthase OS=Escherichia coli (strain K12) OX=83333 GN=bioF PE=1 SV=1	bioF	41.594	31.2	27	9	9	9	8	6	7	6	8	5	9	8	8	5	9	8	8	5	9	8	97881	97928	93988	94170	1.01968	1.02017	0.979126	0.981022	0.962	0.96	1	Cytoplasmic	K00652	bioF; 8-amino-7-oxononanoate synthase [EC:2.3.1.47]	map00780 Biotin metabolism; map01100 Metabolic pathways	GO:0006082 organic acid metabolic process; GO:0006732 coenzyme metabolic process; GO:0006766 vitamin metabolic process; GO:0006767 water-soluble vitamin metabolic process; GO:0006768 biotin metabolic process; GO:0006790 sulfur compound metabolic process; GO:0006807 nitrogen compound metabolic process; GO:0008152 metabolic process; GO:0009058 biosynthetic process; GO:0009102 biotin biosynthetic pr…		GO:0003824 catalytic activity; GO:0005488 binding; GO:0008144 drug binding; GO:0008710 8-amino-7-oxononanoate synthase activity; GO:0016740 transferase activity; GO:0016746 transferase activity, transferring acyl groups; GO:0016747 transferase activity, transferring acyl groups other than amino-acyl groups; GO:0019842 vitamin binding; GO:0030170 pyridoxal phosphate binding; GO:0036094 small molec…	PF00155	Aminotransferase class I and II	H	COG0156	7-keto-8-aminopelargonate synthetase and related enzymes
P13001	Pimeloyl-[acyl-carrier protein] methyl ester esterase OS=Escherichia coli (strain K12) OX=83333 GN=bioH PE=1 SV=1	bioH	28.505	42.6	25	7	7	7	5	4	8	8	5	5	7	7	5	5	7	7	5	5	7	7	150910	124760	236500	217490	0.827289	0.683935	1.29649	1.19228	1.441	1.896	0.827	Cytoplasmic	K02170	bioH; pimeloyl-[acyl-carrier protein] methyl ester esterase [EC:3.1.1.85]	map00780 Biotin metabolism; map01100 Metabolic pathways	GO:0006082 organic acid metabolic process; GO:0006732 coenzyme metabolic process; GO:0006766 vitamin metabolic process; GO:0006767 water-soluble vitamin metabolic process; GO:0006768 biotin metabolic process; GO:0006790 sulfur compound metabolic process; GO:0006807 nitrogen compound metabolic process; GO:0008152 metabolic process; GO:0009058 biosynthetic process; GO:0009102 biotin biosynthetic pr…		GO:0003824 catalytic activity; GO:0016787 hydrolase activity; GO:0016788 hydrolase activity, acting on ester bonds; GO:0052689 carboxylic ester hydrolase activity; GO:0090499 pimelyl-[acyl-carrier protein] methyl ester esterase activity;	PF00561	alpha/beta hydrolase fold	S	COG0596	Predicted hydrolases or acyltransferases (alpha/beta hydrolase superfamily)
P0DTT0	50S ribosomal subunit assembly factor BipA OS=Escherichia coli (strain K12) OX=83333 GN=bipA PE=1 SV=1	bipA	67.355	45.6	150	28	28	28	40	43	32	35	26	28	24	25	26	28	24	25	26	28	24	25	4053600	3871500	2097900	2152700	1.3317	1.27188	0.689209	0.707212	0.531	0.542	0.955	CytoplasmicMembrane	K06207	typA, bipA; GTP-binding protein		GO:0000027 ribosomal large subunit assembly; GO:0006950 response to stress; GO:0006996 organelle organization; GO:0009266 response to temperature stimulus; GO:0009408 response to heat; GO:0009409 response to cold; GO:0009628 response to abiotic stimulus; GO:0009987 cellular process; GO:0016043 cellular component organization; GO:0022607 cellular component assembly; GO:0022613 ribonucleoprotein co…	GO:0005622 intracellular; GO:0005623 cell; GO:0005737 cytoplasm; GO:0005829 cytosol;		PF00009; PF03144; PF00679	Elongation factor Tu GTP binding domain; Elongation factor Tu domain 2; Elongation factor G C-terminus	T	COG1217	Predicted membrane GTPase involved in stress response
P06709	Bifunctional ligase/repressor BirA OS=Escherichia coli (strain K12) OX=83333 GN=birA PE=1 SV=1	birA	35.312	22.7	26	6	6	6	6	7	7	6	6	6	6	6	6	6	6	6	6	6	6	6	109070	107680	102150	110540	1.01593	1.00298	0.951472	1.02962	1.013	0.949	0.987	Cytoplasmic	K03524	birA; BirA family transcriptional regulator, biotin operon repressor / biotin---[acetyl-CoA-carboxylase] ligase [EC:6.3.4.15]	map00780 Biotin metabolism; map01100 Metabolic pathways	GO:0006082 organic acid metabolic process; GO:0006464 cellular protein modification process; GO:0006732 coenzyme metabolic process; GO:0006766 vitamin metabolic process; GO:0006767 water-soluble vitamin metabolic process; GO:0006768 biotin metabolic process; GO:0006790 sulfur compound metabolic process; GO:0006807 nitrogen compound metabolic process; GO:0008152 metabolic process; GO:0009058 biosy…	GO:0017053 transcription repressor complex; GO:0032991 protein-containing complex;	GO:0000166 nucleotide binding; GO:0000976 transcription regulatory region sequence-specific DNA binding; GO:0000984 bacterial-type RNA polymerase transcription regulatory region sequence-specific DNA binding; GO:0001067 regulatory region nucleic acid binding; GO:0003676 nucleic acid binding; GO:0003677 DNA binding; GO:0003690 double-stranded DNA binding; GO:0003824 catalytic activity; GO:0004077 …	PF08279; PF03099; PF02237	HTH domain; Biotin/lipoate A/B protein ligase family; Biotin protein ligase C terminal domain	K	COG1654	Biotin operon repressor
P20099	Biotin sulfoxide reductase OS=Escherichia coli (strain K12) OX=83333 GN=bisC PE=1 SV=3	bisC	85.85	27.2	60	17	17	17	10	12	20	18	13	11	17	16	13	11	17	16	13	11	17	16	105730	104530	194440	197260	0.702572	0.694598	1.29205	1.31079	1.866	1.86	0.989	Periplasmic	K08351	bisC; biotin/methionine sulfoxide reductase [EC:1.-.-.-]	map00780 Biotin metabolism; map01100 Metabolic pathways	GO:0006091 generation of precursor metabolites and energy; GO:0008152 metabolic process; GO:0009060 aerobic respiration; GO:0009061 anaerobic respiration; GO:0009987 cellular process; GO:0015980 energy derivation by oxidation of organic compounds; GO:0044237 cellular metabolic process; GO:0045333 cellular respiration; GO:0055114 oxidation-reduction process;	GO:0005623 cell; GO:0030288 outer membrane-bounded periplasmic space; GO:0030313 cell envelope; GO:0031975 envelope; GO:0042597 periplasmic space;	GO:0003824 catalytic activity; GO:0005488 binding; GO:0016491 oxidoreductase activity; GO:0016661 oxidoreductase activity, acting on other nitrogenous compounds as donors; GO:0016662 oxidoreductase activity, acting on other nitrogenous compounds as donors, cytochrome as acceptor; GO:0016667 oxidoreductase activity, acting on a sulfur group of donors; GO:0016671 oxidoreductase activity, acting on …	PF01568	Molydopterin dinucleotide binding domain	C	COG0243	Anaerobic dehydrogenases, typically selenocysteine-containing
P0A901	Outer membrane lipoprotein Blc OS=Escherichia coli (strain K12) OX=83333 GN=blc PE=1 SV=1	blc	19.851	20.3	5	4	4	4	0	0	3	2	2	1	4	4	2	1	4	4	2	1	4	4	0	0	76396	78782			0.984624	1.01538				OuterMembrane	K03098	APOD; apolipoprotein D and lipocalin family protein		GO:0006950 response to stress; GO:0006974 cellular response to DNA damage stimulus; GO:0009987 cellular process; GO:0033554 cellular response to stress; GO:0050896 response to stimulus; GO:0051716 cellular response to stimulus;	GO:0005623 cell; GO:0009279 cell outer membrane; GO:0016020 membrane; GO:0019867 outer membrane; GO:0030312 external encapsulating structure; GO:0030313 cell envelope; GO:0031975 envelope; GO:0071944 cell periphery;		PF08212	Lipocalin-like domain	M	COG3040	Bacterial lipocalin
P75989	HTH-type transcriptional repressor BluR OS=Escherichia coli (strain K12) OX=83333 GN=bluR PE=1 SV=1	bluR	28.264	36.6	29	8	8	8	8	5	8	8	8	6	8	8	8	6	8	8	8	6	8	8	64258	66363	140880	137680	0.628162	0.64874	1.37719	1.34591	2.143	2.123	1.033	Cytoplasmic	K21972	bluR; MerR family transcriptional regulator, repressor of blue light- and temperature-responsive genes		GO:0006355 regulation of transcription, DNA-templated; GO:0009889 regulation of biosynthetic process; GO:0009890 negative regulation of biosynthetic process; GO:0009892 negative regulation of metabolic process; GO:0010468 regulation of gene expression; GO:0010556 regulation of macromolecule biosynthetic process; GO:0010558 negative regulation of macromolecule biosynthetic process; GO:0010605 nega…		GO:0003700 DNA-binding transcription factor activity; GO:0140110 transcription regulator activity;			K	COG0789	Predicted transcriptional regulators
P0ABE2	DNA-binding transcriptional regulator BolA OS=Escherichia coli (strain K12) OX=83333 GN=bolA PE=1 SV=1	bolA	11.994	65.7	18	4	4	4	5	5	3	5	4	3	3	3	4	3	3	3	4	3	3	3	288760	291950	399220	431240	0.818498	0.82754	1.1316	1.22236	1.493	1.367	1.011	Unknown	K05527	bolA; BolA family transcriptional regulator, general stress-responsive regulator		GO:0006139 nucleobase-containing compound metabolic process; GO:0006351 transcription, DNA-templated; GO:0006725 cellular aromatic compound metabolic process; GO:0006807 nitrogen compound metabolic process; GO:0008152 metabolic process; GO:0008360 regulation of cell shape; GO:0009058 biosynthetic process; GO:0009059 macromolecule biosynthetic process; GO:0009987 cellular process; GO:0010467 gene …	GO:0005622 intracellular; GO:0005623 cell; GO:0005737 cytoplasm; GO:0005829 cytosol;				K	COG0271	Stress-induced morphogen (activity unknown)
P77330	Prophage lipoprotein Bor homolog OS=Escherichia coli (strain K12) OX=83333 GN=borD PE=3 SV=1	borD	10.447	40.2	28	5	5	5	8	10	4	6	5	5	2	3	5	5	2	3	5	5	2	3	16453000	17493000	5921800	5371500	1.45475	1.54671	0.523598	0.474941	0.326	0.339	1.063	Unknown				GO:0009987 cellular process; GO:0010035 response to inorganic substance; GO:0010038 response to metal ion; GO:0032026 response to magnesium ion; GO:0042221 response to chemical; GO:0050896 response to stimulus; GO:0051716 cellular response to stimulus; GO:0070887 cellular response to chemical stimulus; GO:0071241 cellular response to inorganic substance; GO:0071248 cellular response to metal ion;…			PF06291	Bor protein
P0AD99	Branched-chain amino acid transport system 2 carrier protein OS=Escherichia coli (strain K12) OX=83333 GN=brnQ PE=1 SV=1	brnQ	46.208	5	6	2	2	2	2	2	1	1	2	2	2	2	2	2	2	2	2	2	2	2	319840	273600	151540	122740	1.47439	1.26124	0.698566	0.565805	0.384	0.554	0.855	CytoplasmicMembrane	K03311	TC.LIVCS; branched-chain amino acid:cation transporter, LIVCS family		GO:0003333 amino acid transmembrane transport; GO:0006810 transport; GO:0006811 ion transport; GO:0006812 cation transport; GO:0006820 anion transport; GO:0006855 drug transmembrane transport; GO:0006865 amino acid transport; GO:0015711 organic anion transport; GO:0015803 branched-chain amino acid transport; GO:0015804 neutral amino acid transport; GO:0015807 L-amino acid transport; GO:0015818 is…	GO:0005623 cell; GO:0005886 plasma membrane; GO:0016020 membrane; GO:0071944 cell periphery;	GO:0005215 transporter activity; GO:0005304 L-valine transmembrane transporter activity; GO:0005342 organic acid transmembrane transporter activity; GO:0008324 cation transmembrane transporter activity; GO:0008509 anion transmembrane transporter activity; GO:0008514 organic anion transmembrane transporter activity; GO:0015075 ion transmembrane transporter activity; GO:0015171 amino acid transmemb…			E	COG1114	Branched-chain amino acid permeases
P0AFT5	Transcriptional regulatory protein BtsR OS=Escherichia coli (strain K12) OX=83333 GN=btsR PE=1 SV=1	btsR	27.399	40.2	22	8	8	8	8	7	3	4	8	8	5	5	8	8	5	5	8	8	5	5	71348	70599	22670	25990	1.49728	1.48156	0.475743	0.545415	0.364	0.321	0.99	Cytoplasmic	K02477	K02477; two-component system, LytTR family, response regulator		GO:0000160 phosphorelay signal transduction system; GO:0006355 regulation of transcription, DNA-templated; GO:0007154 cell communication; GO:0007165 signal transduction; GO:0009889 regulation of biosynthetic process; GO:0009987 cellular process; GO:0010468 regulation of gene expression; GO:0010556 regulation of macromolecule biosynthetic process; GO:0019219 regulation of nucleobase-containing com…			PF00072; PF04397	Response regulator receiver domain; LytTr DNA-binding domain	K	COG3279	Response regulator of the LytR/AlgR family
P0AD14	Sensor histidine kinase BtsS OS=Escherichia coli (strain K12) OX=83333 GN=btsS PE=1 SV=1	btsS	62.092	7.1	2	2	2	2	1	1	0	0	2	1	1	1	2	1	1	1	2	1	1	1	0	0	0	0								CytoplasmicMembrane	K02478	K02478; two-component system, LytTR family, sensor kinase [EC:2.7.13.3]		GO:0000160 phosphorelay signal transduction system; GO:0006464 cellular protein modification process; GO:0006468 protein phosphorylation; GO:0006793 phosphorus metabolic process; GO:0006796 phosphate-containing compound metabolic process; GO:0006807 nitrogen compound metabolic process; GO:0007154 cell communication; GO:0007165 signal transduction; GO:0008152 metabolic process; GO:0009987 cellular…	GO:0005623 cell; GO:0005886 plasma membrane; GO:0005887 integral component of plasma membrane; GO:0016020 membrane; GO:0016021 integral component of membrane; GO:0031224 intrinsic component of membrane; GO:0031226 intrinsic component of plasma membrane; GO:0071944 cell periphery;		PF07694	5TMR of 5TMR-LYT	T	COG3275	Putative regulator of cell autolysis
P39396	Pyruvate/proton symporter BtsT OS=Escherichia coli (strain K12) OX=83333 GN=btsT PE=1 SV=2	btsT	77.323	4.9	3	3	3	3	2	0	1	0	2	1	3	2	2	1	3	2	2	1	3	2	79007	0	27848	0	1.47877		0.52123					CytoplasmicMembrane	K23676	btsT; pyruvate/proton symporter		GO:0006950 response to stress; GO:0006974 cellular response to DNA damage stimulus; GO:0007154 cell communication; GO:0009267 cellular response to starvation; GO:0009605 response to external stimulus; GO:0009987 cellular process; GO:0009991 response to extracellular stimulus; GO:0031667 response to nutrient levels; GO:0031668 cellular response to extracellular stimulus; GO:0031669 cellular respon…	GO:0005623 cell; GO:0005886 plasma membrane; GO:0005887 integral component of plasma membrane; GO:0016020 membrane; GO:0016021 integral component of membrane; GO:0031224 intrinsic component of membrane; GO:0031226 intrinsic component of plasma membrane; GO:0071944 cell periphery;		PF13722	C-terminal domain on CstA (DUF4161)	T	COG1966	Carbon starvation protein, predicted membrane protein
P06129	Vitamin B12 transporter BtuB OS=Escherichia coli (strain K12) OX=83333 GN=btuB PE=1 SV=2	btuB	68.406	70.5	137	28	28	28	37	34	32	34	28	26	27	26	28	26	27	26	28	26	27	26	1059300	1020900	707000	709060	1.21192	1.16799	0.808864	0.811221	0.669	0.693	0.964	OuterMembrane	K16092	btuB; vitamin B12 transporter		GO:0006810 transport; GO:0006811 ion transport; GO:0015889 cobalamin transport; GO:0015893 drug transport; GO:0034220 ion transmembrane transport; GO:0042221 response to chemical; GO:0042493 response to drug; GO:0050896 response to stimulus; GO:0051179 localization; GO:0051180 vitamin transport; GO:0051181 cofactor transport; GO:0051234 establishment of localization; GO:0055085 transmembrane tran…	GO:0016020 membrane; GO:0016021 integral component of membrane; GO:0031224 intrinsic component of membrane;	GO:0005215 transporter activity; GO:0005216 ion channel activity; GO:0005488 binding; GO:0005515 protein binding; GO:0015075 ion transmembrane transporter activity; GO:0015267 channel activity; GO:0015318 inorganic molecular entity transmembrane transporter activity; GO:0019904 protein domain specific binding; GO:0022803 passive transmembrane transporter activity; GO:0022857 transmembrane transpo…	PF07715	TonB-dependent Receptor Plug Domain	P	COG4206	Outer membrane cobalamin receptor protein
P06611	Vitamin B12 import ATP-binding protein BtuD OS=Escherichia coli (strain K12) OX=83333 GN=btuD PE=1 SV=1	btuD	27.081	15.3	7	2	2	2	2	2	1	2	2	2	2	2	2	2	2	2	2	2	2	2	53381	53991	51535	44104	1.05178	1.0638	1.01541	0.868997	0.826	0.955	1.011	CytoplasmicMembrane	K06074	btuD; vitamin B12 transport system ATP-binding protein [EC:7.6.2.8]	map02010 ABC transporters	GO:0006810 transport; GO:0006855 drug transmembrane transport; GO:0015889 cobalamin transport; GO:0015893 drug transport; GO:0035461 vitamin transmembrane transport; GO:0042221 response to chemical; GO:0042493 response to drug; GO:0050896 response to stimulus; GO:0051179 localization; GO:0051180 vitamin transport; GO:0051181 cofactor transport; GO:0051234 establishment of localization; GO:0055085…	GO:0005623 cell; GO:0005886 plasma membrane; GO:0016020 membrane; GO:0016021 integral component of membrane; GO:0019898 extrinsic component of membrane; GO:0031224 intrinsic component of membrane; GO:0032991 protein-containing complex; GO:0043190 ATP-binding cassette (ABC) transporter complex; GO:0071944 cell periphery; GO:0098533 ATPase dependent transmembrane transport complex; GO:0098796 membr…	GO:0000166 nucleotide binding; GO:0003824 catalytic activity; GO:0005215 transporter activity; GO:0005488 binding; GO:0005524 ATP binding; GO:0008144 drug binding; GO:0015399 primary active transmembrane transporter activity; GO:0015420 ATPase-coupled vitamin B12 transmembrane transporter activity; GO:0016462 pyrophosphatase activity; GO:0016787 hydrolase activity; GO:0016817 hydrolase activity, …	PF00005	ABC transporter	P	COG4138	ABC-type cobalamin transport system, ATPase component
P06610	Thioredoxin/glutathione peroxidase BtuE OS=Escherichia coli (strain K12) OX=83333 GN=btuE PE=1 SV=1	btuE	20.469	71	35	8	8	8	8	9	9	9	8	8	8	8	8	8	8	8	8	8	8	8	3524700	3460900	8192800	7800300	0.61356	0.602454	1.42616	1.35783	2.213	2.367	0.982	Periplasmic	K00432	gpx, btuE, bsaA; glutathione peroxidase [EC:1.11.1.9]	map00480 Glutathione metabolism; map00590 Arachidonic acid metabolism; map01100 Metabolic pathways	GO:0006950 response to stress; GO:0006979 response to oxidative stress; GO:0008152 metabolic process; GO:0009636 response to toxic substance; GO:0009987 cellular process; GO:0033194 response to hydroperoxide; GO:0042221 response to chemical; GO:0050896 response to stimulus; GO:0051716 cellular response to stimulus; GO:0055114 oxidation-reduction process; GO:0070887 cellular response to chemical s…	GO:0005623 cell; GO:0042597 periplasmic space;	GO:0003824 catalytic activity; GO:0004601 peroxidase activity; GO:0004602 glutathione peroxidase activity; GO:0008379 thioredoxin peroxidase activity; GO:0016209 antioxidant activity; GO:0016491 oxidoreductase activity; GO:0016684 oxidoreductase activity, acting on peroxide as acceptor; GO:0051920 peroxiredoxin activity;			O	COG0386	Glutathione peroxidase
P37028	Vitamin B12-binding protein OS=Escherichia coli (strain K12) OX=83333 GN=btuF PE=1 SV=2	btuF	29.366	52.3	33	10	10	10	11	9	6	7	9	9	9	9	9	9	9	9	9	9	9	9	92261	85539	52351	57727	1.28195	1.18854	0.727405	0.802104	0.626	0.612	0.927	Periplasmic	K06858	btuF; vitamin B12 transport system substrate-binding protein	map02010 ABC transporters	GO:0006810 transport; GO:0015889 cobalamin transport; GO:0015893 drug transport; GO:0042221 response to chemical; GO:0042493 response to drug; GO:0050896 response to stimulus; GO:0051179 localization; GO:0051180 vitamin transport; GO:0051181 cofactor transport; GO:0051234 establishment of localization; GO:0071702 organic substance transport; GO:0071705 nitrogen compound transport;	GO:0005623 cell; GO:0030288 outer membrane-bounded periplasmic space; GO:0030313 cell envelope; GO:0031975 envelope; GO:0042597 periplasmic space;	GO:0005488 binding; GO:0008144 drug binding; GO:0019842 vitamin binding; GO:0031419 cobalamin binding; GO:0036094 small molecule binding; GO:0046906 tetrapyrrole binding; GO:0048037 cofactor binding; GO:0097159 organic cyclic compound binding; GO:1901363 heterocyclic compound binding;	PF01497	Periplasmic binding protein	P	COG0614	ABC-type Fe3+-hydroxamate transport system, periplasmic component
P0A9H5	Corrinoid adenosyltransferase OS=Escherichia coli (strain K12) OX=83333 GN=btuR PE=3 SV=1	btuR	21.999	30.6	15	6	6	6	4	5	4	2	6	6	6	6	6	6	6	6	6	6	6	6	222400	186320	346010	285530	0.855171	0.716436	1.33048	1.09792	1.284	1.857	0.838	Cytoplasmic	K19221	cobA, btuR; cob(I)alamin adenosyltransferase [EC:2.5.1.17]	map00860 Porphyrin and chlorophyll metabolism; map01100 Metabolic pathways	GO:0006725 cellular aromatic compound metabolic process; GO:0006766 vitamin metabolic process; GO:0006767 water-soluble vitamin metabolic process; GO:0006807 nitrogen compound metabolic process; GO:0008152 metabolic process; GO:0009058 biosynthetic process; GO:0009110 vitamin biosynthetic process; GO:0009235 cobalamin metabolic process; GO:0009236 cobalamin biosynthetic process; GO:0009987 cellul…	GO:0005622 intracellular; GO:0005623 cell; GO:0005737 cytoplasm;	GO:0003824 catalytic activity; GO:0008817 cob(I)yrinic acid a,c-diamide adenosyltransferase activity; GO:0016740 transferase activity; GO:0016765 transferase activity, transferring alkyl or aryl (other than methyl) groups;	PF02572	ATP:corrinoid adenosyltransferase BtuR/CobO/CobP	H	COG2109	ATP:corrinoid adenosyltransferase
P0A9H3	Inducible lysine decarboxylase OS=Escherichia coli (strain K12) OX=83333 GN=cadA PE=1 SV=1	cadA	81.259	2.1	8	1	1	1	3	2	1	2	1	1	1	1	1	1	1	1	1	1	1	1	218710	0	0	194660								Unknown	K01582	E4.1.1.18, ldcC, cadA; lysine decarboxylase [EC:4.1.1.18]	map00310 Lysine degradation; map01100 Metabolic pathways; map01110 Biosynthesis of secondary metabolites; map01120 Microbial metabolism in diverse environments	GO:0006082 organic acid metabolic process; GO:0006520 cellular amino acid metabolic process; GO:0006553 lysine metabolic process; GO:0006554 lysine catabolic process; GO:0006807 nitrogen compound metabolic process; GO:0008152 metabolic process; GO:0009056 catabolic process; GO:0009063 cellular amino acid catabolic process; GO:0009066 aspartate family amino acid metabolic process; GO:0009068 aspar…		GO:0000166 nucleotide binding; GO:0001882 nucleoside binding; GO:0001883 purine nucleoside binding; GO:0003824 catalytic activity; GO:0005488 binding; GO:0005515 protein binding; GO:0008923 lysine decarboxylase activity; GO:0016829 lyase activity; GO:0016830 carbon-carbon lyase activity; GO:0016831 carboxy-lyase activity; GO:0017076 purine nucleotide binding; GO:0019001 guanyl nucleotide binding;…	PF03709; PF01276; PF03711	Orn/Lys/Arg decarboxylase, N-terminal domain; Orn/Lys/Arg decarboxylase, major domain; Orn/Lys/Arg decarboxylase, C-terminal domain	E	COG1982	Arginine/lysine/ornithine decarboxylases
P23890	Transcriptional activator CadC OS=Escherichia coli (strain K12) OX=83333 GN=cadC PE=1 SV=1	cadC	57.812	8.6	4	3	3	3	0	0	2	2	1	1	2	3	1	1	2	3	1	1	2	3	0	0	98417	87692			1.05763	0.942372				CytoplasmicMembrane	K03765	cadC; transcriptional activator of cad operon		GO:0006355 regulation of transcription, DNA-templated; GO:0009889 regulation of biosynthetic process; GO:0009891 positive regulation of biosynthetic process; GO:0009893 positive regulation of metabolic process; GO:0010468 regulation of gene expression; GO:0010556 regulation of macromolecule biosynthetic process; GO:0010557 positive regulation of macromolecule biosynthetic process; GO:0010604 posi…	GO:0005623 cell; GO:0005886 plasma membrane; GO:0016020 membrane; GO:0071944 cell periphery;		PF00486	Transcriptional regulatory protein, C terminal	K	COG3710	DNA-binding winged-HTH domains
P31552	Crotonobetaine/carnitine--CoA ligase OS=Escherichia coli (strain K12) OX=83333 GN=caiC PE=1 SV=2	caiC	58.558	4.3	3	2	2	2	1	0	0	2	1	1	1	2	1	1	1	2	1	1	1	2	0	0	0	0								Cytoplasmic	K02182	caiC; carnitine-CoA ligase [EC:6.2.1.48]				GO:0003824 catalytic activity; GO:0016405 CoA-ligase activity; GO:0016874 ligase activity; GO:0016877 ligase activity, forming carbon-sulfur bonds; GO:0016879 ligase activity, forming carbon-nitrogen bonds; GO:0016881 acid-amino acid ligase activity; GO:0051108 carnitine-CoA ligase activity; GO:0051109 crotonobetaine-CoA ligase activity;	PF13193	Domain of unknown function (DUF4009)	IQ	COG0318	Acyl-CoA synthetases (AMP-forming)/AMP-acid ligases II
P61517	Carbonic anhydrase 2 OS=Escherichia coli (strain K12) OX=83333 GN=can PE=1 SV=1	can	25.096	56.4	66	11	11	11	18	13	18	17	10	9	11	10	10	9	11	10	10	9	11	10	2469200	2366800	3702700	3761400	0.802985	0.769685	1.20412	1.22321	1.523	1.564	0.959	Cytoplasmic	K01673	cynT, can; carbonic anhydrase [EC:4.2.1.1]	map00910 Nitrogen metabolism; map01100 Metabolic pathways	GO:0015976 carbon utilization;	GO:0005622 intracellular; GO:0005623 cell; GO:0005737 cytoplasm; GO:0005829 cytosol;	GO:0003824 catalytic activity; GO:0004089 carbonate dehydratase activity; GO:0005488 binding; GO:0008270 zinc ion binding; GO:0016829 lyase activity; GO:0016835 carbon-oxygen lyase activity; GO:0016836 hydro-lyase activity; GO:0043167 ion binding; GO:0043169 cation binding; GO:0046872 metal ion binding; GO:0046914 transition metal ion binding;	PF00484	Carbonic anhydrase	P	COG0288	Carbonic anhydrase
P0A6F1	Carbamoyl-phosphate synthase small chain OS=Escherichia coli (strain K12) OX=83333 GN=carA PE=1 SV=1	carA	41.431	64.1	96	15	15	15	24	26	24	22	14	14	14	13	14	14	14	13	14	14	14	13	4460800	4773700	3025500	2953600	1.17284	1.25511	0.795472	0.776568	0.662	0.634	1.07	Cytoplasmic	K01956	carA, CPA1; carbamoyl-phosphate synthase small subunit [EC:6.3.5.5]	map00240 Pyrimidine metabolism; map00250 Alanine, aspartate and glutamate metabolism; map01100 Metabolic pathways	GO:0000050 urea cycle; GO:0006082 organic acid metabolic process; GO:0006139 nucleobase-containing compound metabolic process; GO:0006206 pyrimidine nucleobase metabolic process; GO:0006207 'de novo' pyrimidine nucleobase biosynthetic process; GO:0006220 pyrimidine nucleotide metabolic process; GO:0006221 pyrimidine nucleotide biosynthetic process; GO:0006520 cellular amino acid metabolic process…	GO:0005622 intracellular; GO:0005623 cell; GO:0005737 cytoplasm; GO:0005829 cytosol; GO:0005951 carbamoyl-phosphate synthase complex; GO:0032991 protein-containing complex; GO:1902494 catalytic complex;	GO:0003824 catalytic activity; GO:0004088 carbamoyl-phosphate synthase (glutamine-hydrolyzing) activity; GO:0016874 ligase activity; GO:0016879 ligase activity, forming carbon-nitrogen bonds; GO:0016884 carbon-nitrogen ligase activity, with glutamine as amido-N-donor;	PF00988; PF00117	Carbamoyl-phosphate synthase small chain, CPSase domain; Glutamine amidotransferase class-I	F	COG0505	Carbamoylphosphate synthase small subunit
P00968	Carbamoyl-phosphate synthase large chain OS=Escherichia coli (strain K12) OX=83333 GN=carB PE=1 SV=2	carB	117.84	67.8	264	63	62	63	71	71	64	58	55	58	52	53	55	57	51	53	55	58	52	53	4118900	4288000	2843500	2885600	1.16551	1.21336	0.804612	0.816525	0.701	0.663	1.041	Unknown	K01955	carB, CPA2; carbamoyl-phosphate synthase large subunit [EC:6.3.5.5]	map00240 Pyrimidine metabolism; map00250 Alanine, aspartate and glutamate metabolism; map01100 Metabolic pathways	GO:0000050 urea cycle; GO:0006082 organic acid metabolic process; GO:0006139 nucleobase-containing compound metabolic process; GO:0006206 pyrimidine nucleobase metabolic process; GO:0006220 pyrimidine nucleotide metabolic process; GO:0006221 pyrimidine nucleotide biosynthetic process; GO:0006520 cellular amino acid metabolic process; GO:0006525 arginine metabolic process; GO:0006526 arginine bios…	GO:0005622 intracellular; GO:0005623 cell; GO:0005737 cytoplasm; GO:0005829 cytosol; GO:0005886 plasma membrane; GO:0005951 carbamoyl-phosphate synthase complex; GO:0016020 membrane; GO:0032991 protein-containing complex; GO:0071944 cell periphery; GO:1902494 catalytic complex;	GO:0000166 nucleotide binding; GO:0003824 catalytic activity; GO:0004087 carbamoyl-phosphate synthase (ammonia) activity; GO:0004088 carbamoyl-phosphate synthase (glutamine-hydrolyzing) activity; GO:0005488 binding; GO:0005524 ATP binding; GO:0008144 drug binding; GO:0016597 amino acid binding; GO:0016874 ligase activity; GO:0016879 ligase activity, forming carbon-nitrogen bonds; GO:0016884 carbo…	PF02786; PF02787; PF02142	Carbamoyl-phosphate synthase L chain, ATP binding domain; Carbamoyl-phosphate synthetase large chain, oligomerisation domain; MGS-like domain	F	COG0458	Carbamoylphosphate synthase large subunit (split gene in MJ)
Q47083	HTH-type transcriptional regulator cbl OS=Escherichia coli (strain K12) OX=83333 GN=cbl PE=1 SV=2	cbl	35.855	19.6	10	5	5	5	3	3	2	2	3	4	2	2	3	4	2	2	3	4	2	2	140930	133990	0	54086	1.28505	1.22177		0.493176	0.384		0.951	Cytoplasmic	K13635	cbl; LysR family transcriptional regulator, cys regulon transcriptional activator		GO:0006792 regulation of sulfur utilization; GO:0009314 response to radiation; GO:0009628 response to abiotic stimulus; GO:0010165 response to X-ray; GO:0010212 response to ionizing radiation; GO:0045883 positive regulation of sulfur utilization; GO:0048518 positive regulation of biological process; GO:0050789 regulation of biological process; GO:0050896 response to stimulus; GO:0065007 biologica…	GO:0005622 intracellular; GO:0005623 cell; GO:0005737 cytoplasm; GO:0005829 cytosol;	GO:0003676 nucleic acid binding; GO:0003677 DNA binding; GO:0005488 binding; GO:0005515 protein binding; GO:0042802 identical protein binding; GO:0097159 organic cyclic compound binding; GO:1901363 heterocyclic compound binding;	PF00126	Bacterial regulatory helix-turn-helix protein, lysR family	K	COG0583	Transcriptional regulator
P36659	Curved DNA-binding protein OS=Escherichia coli (strain K12) OX=83333 GN=cbpA PE=1 SV=2	cbpA	34.455	46.1	43	13	13	13	10	7	11	15	11	11	13	12	11	11	13	12	11	11	13	12	379730	360910	664960	633360	0.744948	0.708028	1.30451	1.24252	1.668	1.842	0.95	Cytoplasmic	K05516	cbpA; curved DNA-binding protein				GO:0003676 nucleic acid binding; GO:0003677 DNA binding; GO:0003681 bent DNA binding; GO:0005488 binding; GO:0097159 organic cyclic compound binding; GO:1901363 heterocyclic compound binding;	PF00226; PF01556	DnaJ domain; DnaJ C terminal domain	O	COG0484	DnaJ-class molecular chaperone with C-terminal Zn finger domain
P63264	Chaperone modulatory protein CbpM OS=Escherichia coli (strain K12) OX=83333 GN=cbpM PE=1 SV=1	cbpM	11.512	18.8	3	1	1	1	1	0	0	2	1	0	1	1	1	0	1	1	1	0	1	1	0	0	0	0								Unknown	K18997	cbpM; chaperone modulatory protein CbpM		GO:0043086 negative regulation of catalytic activity; GO:0044092 negative regulation of molecular function; GO:0050790 regulation of catalytic activity; GO:0065007 biological regulation; GO:0065009 regulation of molecular function;		GO:0004857 enzyme inhibitor activity; GO:0030234 enzyme regulator activity; GO:0098772 molecular function regulator;	PF13591	MerR HTH family regulatory protein	K	COG0789	Predicted transcriptional regulators
P31469	UPF0167 protein CbrC OS=Escherichia coli (strain K12) OX=83333 GN=cbrC PE=2 SV=1	cbrC	22.485	11.3	3	2	2	2	0	0	2	1	0	1	2	2	0	1	2	2	0	1	2	2	0	0	15326	16054			0.976801	1.0232				Cytoplasmic	K09925	K09925; uncharacterized protein		GO:0002682 regulation of immune system process; GO:0002683 negative regulation of immune system process; GO:0008152 metabolic process; GO:0009404 toxin metabolic process; GO:0009605 response to external stimulus; GO:0009607 response to biotic stimulus; GO:0009987 cellular process; GO:0019748 secondary metabolic process; GO:0030153 bacteriocin immunity; GO:0031347 regulation of defense response; G…					S	COG3196	Uncharacterized protein conserved in bacteria
P06961	Multifunctional CCA protein OS=Escherichia coli (strain K12) OX=83333 GN=cca PE=1 SV=1	cca	46.467	47.1	55	17	17	17	12	12	16	15	14	15	16	17	14	15	16	17	14	15	16	17	157620	162300	201590	194350	0.880731	0.906881	1.12642	1.08597	1.233	1.242	1.03	Cytoplasmic	K00974	cca; tRNA nucleotidyltransferase (CCA-adding enzyme) [EC:2.7.7.72 3.1.3.- 3.1.4.-]		GO:0001680 tRNA 3'-terminal CCA addition; GO:0006139 nucleobase-containing compound metabolic process; GO:0006276 plasmid maintenance; GO:0006378 mRNA polyadenylation; GO:0006396 RNA processing; GO:0006397 mRNA processing; GO:0006399 tRNA metabolic process; GO:0006725 cellular aromatic compound metabolic process; GO:0006807 nitrogen compound metabolic process; GO:0008033 tRNA processing; GO:00081…	GO:0005622 intracellular; GO:0005623 cell; GO:0005737 cytoplasm; GO:0005829 cytosol;	GO:0003676 nucleic acid binding; GO:0003723 RNA binding; GO:0003824 catalytic activity; GO:0004652 polynucleotide adenylyltransferase activity; GO:0004810 tRNA adenylyltransferase activity; GO:0005488 binding; GO:0016437 tRNA cytidylyltransferase activity; GO:0016740 transferase activity; GO:0016772 transferase activity, transferring phosphorus-containing groups; GO:0016779 nucleotidyltransferase…	PF01743; PF12627	Poly A polymerase head domain; Probable RNA and SrmB- binding site of polymerase A	J	COG0617	tRNA nucleotidyltransferase/poly(A) polymerase
P33931	Cytochrome c biogenesis ATP-binding export protein CcmA OS=Escherichia coli (strain K12) OX=83333 GN=ccmA PE=1 SV=2	ccmA	23.053	26.1	6	3	3	3	2	2	1	1	2	2	2	1	2	2	2	1	2	2	2	1	0	38674	16047	0		1.4135	0.586502			0.415		CytoplasmicMembrane	K02193	ccmA; heme exporter protein A [EC:7.6.2.5]	map02010 ABC transporters	GO:0006810 transport; GO:0015886 heme transport; GO:0051179 localization; GO:0051181 cofactor transport; GO:0051234 establishment of localization; GO:0055085 transmembrane transport; GO:0071702 organic substance transport; GO:0071705 nitrogen compound transport; GO:1901678 iron coordination entity transport;	GO:0005622 intracellular; GO:0005623 cell; GO:0005886 plasma membrane; GO:0009898 cytoplasmic side of plasma membrane; GO:0016020 membrane; GO:0016021 integral component of membrane; GO:0019897 extrinsic component of plasma membrane; GO:0019898 extrinsic component of membrane; GO:0031224 intrinsic component of membrane; GO:0031234 extrinsic component of cytoplasmic side of plasma membrane; GO:003…	GO:0003824 catalytic activity; GO:0005215 transporter activity; GO:0015232 heme transporter activity; GO:0016462 pyrophosphatase activity; GO:0016787 hydrolase activity; GO:0016817 hydrolase activity, acting on acid anhydrides; GO:0016818 hydrolase activity, acting on acid anhydrides, in phosphorus-containing anhydrides; GO:0016887 ATPase activity; GO:0017111 nucleoside-triphosphatase activity; G…	PF00005	ABC transporter	O	COG4133	ABC-type transport system involved in cytochrome c biogenesis, ATPase component
P69490	Cytochrome c-type biogenesis protein CcmE OS=Escherichia coli (strain K12) OX=83333 GN=ccmE PE=1 SV=1	ccmE	17.698	30.2	11	4	4	4	3	3	2	3	4	4	3	3	4	4	3	3	4	4	3	3	152100	168180	136590	138020	1.02271	1.13083	0.918422	0.928037	0.907	0.812	1.106	Cytoplasmic	K02197	ccmE; cytochrome c-type biogenesis protein CcmE		GO:0006464 cellular protein modification process; GO:0006807 nitrogen compound metabolic process; GO:0006810 transport; GO:0008152 metabolic process; GO:0009987 cellular process; GO:0015886 heme transport; GO:0016043 cellular component organization; GO:0017003 protein-heme linkage; GO:0017004 cytochrome complex assembly; GO:0017006 protein-tetrapyrrole linkage; GO:0018063 cytochrome c-heme linkag…	GO:0005623 cell; GO:0005886 plasma membrane; GO:0009897 external side of plasma membrane; GO:0009986 cell surface; GO:0016020 membrane; GO:0031224 intrinsic component of membrane; GO:0031226 intrinsic component of plasma membrane; GO:0031233 intrinsic component of external side of plasma membrane; GO:0031237 intrinsic component of periplasmic side of plasma membrane; GO:0071944 cell periphery; GO…	GO:0003824 catalytic activity; GO:0005488 binding; GO:0020037 heme binding; GO:0046906 tetrapyrrole binding; GO:0048037 cofactor binding; GO:0097159 organic cyclic compound binding; GO:1901363 heterocyclic compound binding;			O	COG2332	Cytochrome c-type biogenesis protein CcmE
P33927	Cytochrome c-type biogenesis protein CcmF OS=Escherichia coli (strain K12) OX=83333 GN=ccmF PE=1 SV=1	ccmF	71.389	6	10	3	3	3	3	3	2	2	3	3	2	2	3	3	2	2	3	3	2	2	93721	93637	57776	62802	1.21741	1.21632	0.750494	0.81578	0.67	0.617	0.999	CytoplasmicMembrane	K02198	ccmF; cytochrome c-type biogenesis protein CcmF		GO:0006464 cellular protein modification process; GO:0006807 nitrogen compound metabolic process; GO:0008152 metabolic process; GO:0009987 cellular process; GO:0016043 cellular component organization; GO:0017003 protein-heme linkage; GO:0017004 cytochrome complex assembly; GO:0017006 protein-tetrapyrrole linkage; GO:0018063 cytochrome c-heme linkage; GO:0018193 peptidyl-amino acid modification; G…	GO:0005623 cell; GO:0005886 plasma membrane; GO:0005887 integral component of plasma membrane; GO:0016020 membrane; GO:0016021 integral component of membrane; GO:0031224 intrinsic component of membrane; GO:0031226 intrinsic component of plasma membrane; GO:0071944 cell periphery;	GO:0005488 binding; GO:0020037 heme binding; GO:0046906 tetrapyrrole binding; GO:0048037 cofactor binding; GO:0097159 organic cyclic compound binding; GO:1901363 heterocyclic compound binding;			O	COG1138	Cytochrome c biogenesis factor
P0ABM9	Cytochrome c-type biogenesis protein CcmH OS=Escherichia coli (strain K12) OX=83333 GN=ccmH PE=1 SV=1	ccmH	39.089	34.6	27	9	9	9	8	8	5	6	8	9	8	7	8	9	8	7	8	9	8	7	161340	181960	119270	119360	1.109	1.25073	0.819824	0.820442	0.74	0.655	1.128	CytoplasmicMembrane	K02200	ccmH; cytochrome c-type biogenesis protein CcmH		GO:0008152 metabolic process; GO:0009987 cellular process; GO:0016043 cellular component organization; GO:0017004 cytochrome complex assembly; GO:0022607 cellular component assembly; GO:0034622 cellular protein-containing complex assembly; GO:0043933 protein-containing complex subunit organization; GO:0044085 cellular component biogenesis; GO:0055114 oxidation-reduction process; GO:0065003 protei…	GO:0005623 cell; GO:0005886 plasma membrane; GO:0009897 external side of plasma membrane; GO:0009986 cell surface; GO:0016020 membrane; GO:0031224 intrinsic component of membrane; GO:0031226 intrinsic component of plasma membrane; GO:0031233 intrinsic component of external side of plasma membrane; GO:0031237 intrinsic component of periplasmic side of plasma membrane; GO:0071944 cell periphery; GO…	GO:0003824 catalytic activity; GO:0015035 protein disulfide oxidoreductase activity; GO:0015036 disulfide oxidoreductase activity; GO:0016491 oxidoreductase activity; GO:0016667 oxidoreductase activity, acting on a sulfur group of donors;			P	COG4235	Cytochrome c biogenesis factor
P0ABF6	Cytidine deaminase OS=Escherichia coli (strain K12) OX=83333 GN=cdd PE=1 SV=1	cdd	31.54	37.4	32	8	8	8	6	7	9	10	7	8	8	8	7	8	8	8	7	8	8	8	128200	123690	404760	399000	0.485767	0.468678	1.53369	1.51187	3.112	3.272	0.965	Unknown	K01489	cdd, CDA; cytidine deaminase [EC:3.5.4.5]	map00240 Pyrimidine metabolism; map00983 Drug metabolism - other enzymes; map01100 Metabolic pathways	GO:0006139 nucleobase-containing compound metabolic process; GO:0006213 pyrimidine nucleoside metabolic process; GO:0006216 cytidine catabolic process; GO:0006217 deoxycytidine catabolic process; GO:0006725 cellular aromatic compound metabolic process; GO:0006807 nitrogen compound metabolic process; GO:0008152 metabolic process; GO:0008655 pyrimidine-containing compound salvage; GO:0009056 catabo…	GO:0005622 intracellular; GO:0005623 cell; GO:0005737 cytoplasm; GO:0005829 cytosol;	GO:0001882 nucleoside binding; GO:0001884 pyrimidine nucleoside binding; GO:0003824 catalytic activity; GO:0004126 cytidine deaminase activity; GO:0005488 binding; GO:0005515 protein binding; GO:0008270 zinc ion binding; GO:0016787 hydrolase activity; GO:0016810 hydrolase activity, acting on carbon-nitrogen (but not peptide) bonds; GO:0016814 hydrolase activity, acting on carbon-nitrogen (but not…			F	COG0295	Cytidine deaminase
P06282	CDP-diacylglycerol pyrophosphatase OS=Escherichia coli (strain K12) OX=83333 GN=cdh PE=3 SV=1	cdh	28.45	73.7	52	16	16	16	12	15	11	14	15	14	12	16	15	14	12	16	15	14	12	16	201590	207660	146960	150960	1.14026	1.1746	0.831257	0.853882	0.749	0.708	1.03	CytoplasmicMembrane	K01521	cdh; CDP-diacylglycerol pyrophosphatase [EC:3.6.1.26]	map00564 Glycerophospholipid metabolism; map01110 Biosynthesis of secondary metabolites	GO:0006139 nucleobase-containing compound metabolic process; GO:0006220 pyrimidine nucleotide metabolic process; GO:0006244 pyrimidine nucleotide catabolic process; GO:0006629 lipid metabolic process; GO:0006644 phospholipid metabolic process; GO:0006650 glycerophospholipid metabolic process; GO:0006725 cellular aromatic compound metabolic process; GO:0006753 nucleoside phosphate metabolic proces…	GO:0005623 cell; GO:0005886 plasma membrane; GO:0016020 membrane; GO:0071944 cell periphery;	GO:0003824 catalytic activity; GO:0008715 CDP-diacylglycerol diphosphatase activity; GO:0016462 pyrophosphatase activity; GO:0016787 hydrolase activity; GO:0016817 hydrolase activity, acting on acid anhydrides; GO:0016818 hydrolase activity, acting on acid anhydrides, in phosphorus-containing anhydrides;			I	COG2134	CDP-diacylglycerol pyrophosphatase
P0ABG1	Phosphatidate cytidylyltransferase OS=Escherichia coli (strain K12) OX=83333 GN=cdsA PE=1 SV=2	cdsA	31.453	5.3	8	1	1	1	2	2	2	2	1	1	1	1	1	1	1	1	1	1	1	1	170310	163750	138450	149990								CytoplasmicMembrane	K00981	E2.7.7.41, CDS1, CDS2, cdsA; phosphatidate cytidylyltransferase [EC:2.7.7.41]	map00564 Glycerophospholipid metabolism; map01100 Metabolic pathways; map01110 Biosynthesis of secondary metabolites	GO:0006139 nucleobase-containing compound metabolic process; GO:0006220 pyrimidine nucleotide metabolic process; GO:0006221 pyrimidine nucleotide biosynthetic process; GO:0006629 lipid metabolic process; GO:0006644 phospholipid metabolic process; GO:0006650 glycerophospholipid metabolic process; GO:0006655 phosphatidylglycerol biosynthetic process; GO:0006725 cellular aromatic compound metabolic …	GO:0005623 cell; GO:0005886 plasma membrane; GO:0016020 membrane; GO:0071944 cell periphery;	GO:0003824 catalytic activity; GO:0004605 phosphatidate cytidylyltransferase activity; GO:0016740 transferase activity; GO:0016772 transferase activity, transferring phosphorus-containing groups; GO:0016779 nucleotidyltransferase activity; GO:0070567 cytidylyltransferase activity;			I	COG0575	CDP-diglyceride synthetase
P0ACU0	HTH-type transcriptional dual regulator CecR OS=Escherichia coli (strain K12) OX=83333 GN=cecR PE=1 SV=1	cecR	25.016	40.8	13	6	6	6	2	1	6	4	4	4	5	5	4	4	5	5	4	4	5	5	30469	25601	52162	49920	0.770626	0.647504	1.31929	1.26258	1.638	2.037	0.84	Cytoplasmic	K23777	cecR; TetR/AcrR family transcriptional regulator, regulator of cefoperazone and chloramphenicol sensitivity		GO:0006139 nucleobase-containing compound metabolic process; GO:0006351 transcription, DNA-templated; GO:0006355 regulation of transcription, DNA-templated; GO:0006725 cellular aromatic compound metabolic process; GO:0006807 nitrogen compound metabolic process; GO:0008152 metabolic process; GO:0009058 biosynthetic process; GO:0009059 macromolecule biosynthetic process; GO:0009889 regulation of bi…		GO:0003700 DNA-binding transcription factor activity; GO:0005488 binding; GO:0005515 protein binding; GO:0042802 identical protein binding; GO:0140110 transcription regulator activity;	PF00440; PF09209	Bacterial regulatory proteins, tetR family; Domain of unknown function (DUF1956)	K	COG1309	Transcriptional regulator
P0AE60	Cell division activator CedA OS=Escherichia coli (strain K12) OX=83333 GN=cedA PE=1 SV=2	cedA	9.3767	28.8	4	2	2	2	0	1	1	2	1	1	2	2	1	1	2	2	1	1	2	2	0	0	209090	133730			1.21982	0.780176				Unknown	K15722	cedA; cell division activator		GO:0050789 regulation of biological process; GO:0050794 regulation of cellular process; GO:0051302 regulation of cell division; GO:0065007 biological regulation;		GO:0003676 nucleic acid binding; GO:0003677 DNA binding; GO:0003690 double-stranded DNA binding; GO:0005488 binding; GO:0097159 organic cyclic compound binding; GO:1901363 heterocyclic compound binding;	PF10729	Cell division activator CedA
P0A9H7	Cyclopropane-fatty-acyl-phospholipid synthase OS=Escherichia coli (strain K12) OX=83333 GN=cfa PE=1 SV=2	cfa	43.909	51	63	17	17	17	10	11	21	21	14	12	17	17	14	12	17	17	14	12	17	17	298350	310280	990560	975660	0.463483	0.482016	1.53882	1.51568	3.27	3.192	1.04	Cytoplasmic	K00574	cfa; cyclopropane-fatty-acyl-phospholipid synthase [EC:2.1.1.79]		GO:0006629 lipid metabolic process; GO:0008152 metabolic process; GO:0009987 cellular process; GO:0030258 lipid modification; GO:0032259 methylation; GO:0044237 cellular metabolic process; GO:0044238 primary metabolic process; GO:0044255 cellular lipid metabolic process; GO:0071704 organic substance metabolic process;	GO:0005622 intracellular; GO:0005623 cell; GO:0005737 cytoplasm; GO:0005829 cytosol;	GO:0003824 catalytic activity; GO:0008168 methyltransferase activity; GO:0008757 S-adenosylmethionine-dependent methyltransferase activity; GO:0008825 cyclopropane-fatty-acyl-phospholipid synthase activity; GO:0016740 transferase activity; GO:0016741 transferase activity, transferring one-carbon groups;			M	COG2230	Cyclopropane fatty acid synthase and related methyltransferases
P31801	Sodium-potassium/proton antiporter ChaA OS=Escherichia coli (strain K12) OX=83333 GN=chaA PE=1 SV=1	chaA	39.168	7.9	9	3	3	3	3	2	2	2	3	3	2	3	3	3	2	3	3	3	2	3	90585	71610	219120	118120	0.7255	0.573528	1.75494	0.946029	1.304	3.06	0.791	CytoplasmicMembrane	K07300	chaA, CAX; Ca2+:H+ antiporter		GO:0006810 transport; GO:0006811 ion transport; GO:0006812 cation transport; GO:0006813 potassium ion transport; GO:0006814 sodium ion transport; GO:0009987 cellular process; GO:0015672 monovalent inorganic cation transport; GO:0030001 metal ion transport; GO:0034220 ion transmembrane transport; GO:0035725 sodium ion transmembrane transport; GO:0051179 localization; GO:0051234 establishment of lo…	GO:0005623 cell; GO:0005886 plasma membrane; GO:0005887 integral component of plasma membrane; GO:0016020 membrane; GO:0016021 integral component of membrane; GO:0031224 intrinsic component of membrane; GO:0031226 intrinsic component of plasma membrane; GO:0071944 cell periphery;	GO:0005215 transporter activity; GO:0005451 monovalent cation:proton antiporter activity; GO:0008324 cation transmembrane transporter activity; GO:0015075 ion transmembrane transporter activity; GO:0015077 monovalent inorganic cation transmembrane transporter activity; GO:0015078 proton transmembrane transporter activity; GO:0015079 potassium ion transmembrane transporter activity; GO:0015081 sod…			P	COG0387	Ca2+/H+ antiporter
P0AE63	Putative cation transport regulator ChaB OS=Escherichia coli (strain K12) OX=83333 GN=chaB PE=3 SV=1	chaB	8.9447	15.8	3	1	1	1	0	0	2	1	0	0	1	1	0	0	1	1	0	0	1	1	0	0	24909	27179								Unknown	K06197	chaB; cation transport regulator					PF06150	ChaB	K	COG4572	Putative cation transport regulator
P69791	PTS system N,N'-diacetylchitobiose-specific EIIA component OS=Escherichia coli (strain K12) OX=83333 GN=chbA PE=1 SV=1	chbA	12.748	20.7	5	2	2	2	2	2	1	0	2	2	1	2	2	2	1	2	2	2	1	2	15826	15626	0	3687.3	1.35114	1.33406		0.314801	0.233		0.987	Cytoplasmic	K02759	PTS-Cel-EIIA, celC, chbA; PTS system, cellobiose-specific IIA component [EC:2.7.1.196 2.7.1.205]	map00500 Starch and sucrose metabolism; map02060 Phosphotransferase system (PTS)	GO:0006810 transport; GO:0008643 carbohydrate transport; GO:0009401 phosphoenolpyruvate-dependent sugar phosphotransferase system; GO:0009987 cellular process; GO:0016043 cellular component organization; GO:0022607 cellular component assembly; GO:0034219 carbohydrate transmembrane transport; GO:0043933 protein-containing complex subunit organization; GO:0044085 cellular component biogenesis; GO:0…	GO:0005622 intracellular; GO:0005623 cell; GO:0005737 cytoplasm; GO:0005829 cytosol;	GO:0003824 catalytic activity; GO:0005215 transporter activity; GO:0015144 carbohydrate transmembrane transporter activity; GO:0016740 transferase activity; GO:0016772 transferase activity, transferring phosphorus-containing groups; GO:0016773 phosphotransferase activity, alcohol group as acceptor; GO:0022804 active transmembrane transporter activity; GO:0022857 transmembrane transporter activity…	PF02255	PTS system, Lactose/Cellobiose specific IIA subunit	G	COG1447	Phosphotransferase system cellobiose-specific component IIA
P69795	PTS system N,N'-diacetylchitobiose-specific EIIB component OS=Escherichia coli (strain K12) OX=83333 GN=chbB PE=1 SV=1	chbB	11.426	40.6	15	3	3	3	3	3	5	4	2	2	3	3	2	2	3	3	2	2	3	3	233970	162990	250980	293110	0.994506	0.692801	1.06681	1.24588	1.253	1.54	0.697	Cytoplasmic	K02760	PTS-Cel-EIIB, celA, chbB; PTS system, cellobiose-specific IIB component [EC:2.7.1.196 2.7.1.205]	map00500 Starch and sucrose metabolism; map02060 Phosphotransferase system (PTS)	GO:0006810 transport; GO:0008643 carbohydrate transport; GO:0009401 phosphoenolpyruvate-dependent sugar phosphotransferase system; GO:0034219 carbohydrate transmembrane transport; GO:0051179 localization; GO:0051234 establishment of localization; GO:0055085 transmembrane transport; GO:0071702 organic substance transport; GO:1901264 carbohydrate derivative transport; GO:1902815 N,N'-diacetylchitob…	GO:0005622 intracellular; GO:0005623 cell; GO:0005737 cytoplasm; GO:0005829 cytosol;	GO:0003824 catalytic activity; GO:0005215 transporter activity; GO:0015144 carbohydrate transmembrane transporter activity; GO:0016740 transferase activity; GO:0016772 transferase activity, transferring phosphorus-containing groups; GO:0016773 phosphotransferase activity, alcohol group as acceptor; GO:0022804 active transmembrane transporter activity; GO:0022857 transmembrane transporter activity…	PF02302	PTS system, Lactose/Cellobiose specific IIB subunit	G	COG1440	Phosphotransferase system cellobiose-specific component IIB
P17411	6-phospho-beta-glucosidase OS=Escherichia coli (strain K12) OX=83333 GN=chbF PE=1 SV=4	chbF	50.512	2.9	1	1	1	1	0	0	0	1	1	0	1	1	1	0	1	1	1	0	1	1	0	0	0	0								Cytoplasmic	K01222	E3.2.1.86A, celF; 6-phospho-beta-glucosidase [EC:3.2.1.86]	map00010 Glycolysis / Gluconeogenesis; map00500 Starch and sucrose metabolism			GO:0003824 catalytic activity; GO:0004553 hydrolase activity, hydrolyzing O-glycosyl compounds; GO:0005488 binding; GO:0005515 protein binding; GO:0008422 beta-glucosidase activity; GO:0008706 6-phospho-beta-glucosidase activity; GO:0015926 glucosidase activity; GO:0016787 hydrolase activity; GO:0016798 hydrolase activity, acting on glycosyl bonds; GO:0042802 identical protein binding;	PF11975	Family 4 glycosyl hydrolase C-terminal domain	G	COG1486	Alpha-galactosidases/6-phospho-beta-glucosidases, family 4 of glycosyl hydrolases
P37794	Chitooligosaccharide deacetylase ChbG OS=Escherichia coli (strain K12) OX=83333 GN=chbG PE=1 SV=2	chbG	27.773	30.9	12	7	7	7	0	0	6	6	2	2	6	7	2	2	6	7	2	2	6	7	19654	32308	66851	66248	0.424811	0.698321	1.44495	1.43192	3.371	2.069	1.644	Cytoplasmic	K03478	chbG; chitin disaccharide deacetylase [EC:3.5.1.105]		GO:0008152 metabolic process; GO:0009056 catabolic process; GO:0052777 diacetylchitobiose catabolic process; GO:0052778 diacetylchitobiose metabolic process; GO:0052779 amino disaccharide metabolic process; GO:0052782 amino disaccharide catabolic process; GO:0071704 organic substance metabolic process; GO:1901135 carbohydrate derivative metabolic process; GO:1901136 carbohydrate derivative catabo…		GO:0003824 catalytic activity; GO:0016787 hydrolase activity; GO:0016810 hydrolase activity, acting on carbon-nitrogen (but not peptide) bonds; GO:0016811 hydrolase activity, acting on carbon-nitrogen (but not peptide) bonds, in linear amides; GO:0019213 deacetylase activity; GO:0036311 chitin disaccharide deacetylase activity;			G	COG3394	Uncharacterized protein conserved in bacteria
P07363	Chemotaxis protein CheA OS=Escherichia coli (strain K12) OX=83333 GN=cheA PE=1 SV=3	cheA	71.382	42.5	97	23	23	23	35	32	14	16	23	23	17	17	23	23	17	17	23	23	17	17	2104200	2095100	88120	118870	1.91018	1.90192	0.079995	0.107909	0.056	0.042	0.996	Cytoplasmic	K03407	cheA; two-component system, chemotaxis family, sensor kinase CheA [EC:2.7.13.3]	map02020 Two-component system; map02030 Bacterial chemotaxis	GO:0000160 phosphorelay signal transduction system; GO:0006464 cellular protein modification process; GO:0006468 protein phosphorylation; GO:0006793 phosphorus metabolic process; GO:0006796 phosphate-containing compound metabolic process; GO:0006807 nitrogen compound metabolic process; GO:0006935 chemotaxis; GO:0007154 cell communication; GO:0007165 signal transduction; GO:0008152 metabolic proce…	GO:0005622 intracellular; GO:0005623 cell; GO:0005737 cytoplasm; GO:0005829 cytosol; GO:0005886 plasma membrane; GO:0016020 membrane; GO:0032991 protein-containing complex; GO:0071944 cell periphery; GO:0098561 methyl accepting chemotaxis protein complex;	GO:0003824 catalytic activity; GO:0004672 protein kinase activity; GO:0004673 protein histidine kinase activity; GO:0005488 binding; GO:0005515 protein binding; GO:0016301 kinase activity; GO:0016740 transferase activity; GO:0016772 transferase activity, transferring phosphorus-containing groups; GO:0016773 phosphotransferase activity, alcohol group as acceptor; GO:0016775 phosphotransferase acti…	PF09078; PF02895; PF02518; PF01584	CheY binding; Signal transducing histidine kinase, homodimeric domain; Histidine kinase-, DNA gyrase B-, and HSP90-like ATPase; CheW-like domain	NT	COG2198	FOG: HPt domain
P07330	Protein-glutamate methylesterase/protein-glutamine glutaminase OS=Escherichia coli (strain K12) OX=83333 GN=cheB PE=1 SV=3	cheB	37.467	72.5	56	17	17	17	21	22	6	7	16	17	7	10	16	17	7	10	16	17	7	10	956210	923550	66681	114100	1.85623	1.79283	0.129444	0.221495	0.119	0.072	0.966	Cytoplasmic	K03412	cheB; two-component system, chemotaxis family, protein-glutamate methylesterase/glutaminase [EC:3.1.1.61 3.5.1.44]	map02020 Two-component system; map02030 Bacterial chemotaxis	GO:0006464 cellular protein modification process; GO:0006482 protein demethylation; GO:0006807 nitrogen compound metabolic process; GO:0006935 chemotaxis; GO:0008152 metabolic process; GO:0008214 protein dealkylation; GO:0009605 response to external stimulus; GO:0009987 cellular process; GO:0018277 protein deamination; GO:0019538 protein metabolic process; GO:0036211 protein modification process;…	GO:0005622 intracellular; GO:0005623 cell; GO:0005737 cytoplasm; GO:0005829 cytosol; GO:0005886 plasma membrane; GO:0016020 membrane; GO:0071944 cell periphery;	GO:0003824 catalytic activity; GO:0005488 binding; GO:0005515 protein binding; GO:0008984 protein-glutamate methylesterase activity; GO:0016787 hydrolase activity; GO:0016788 hydrolase activity, acting on ester bonds; GO:0019899 enzyme binding; GO:0051723 protein methylesterase activity; GO:0052689 carboxylic ester hydrolase activity; GO:0140096 catalytic activity, acting on a protein; GO:1990827…	PF00072; PF01339	Response regulator receiver domain; CheB methylesterase	NT	COG2201	Chemotaxis response regulator containing a CheY-like receiver domain and a methylesterase domain
P07364	Chemotaxis protein methyltransferase OS=Escherichia coli (strain K12) OX=83333 GN=cheR PE=4 SV=2	cheR	32.849	55.9	26	12	12	12	12	12	0	2	12	11	2	5	12	11	2	5	12	11	2	5	296490	274140	1219.7	4759.7	2.05678	1.90174	0.008461	0.033019	0.016	0.004	0.925	Cytoplasmic	K00575	cheR; chemotaxis protein methyltransferase CheR [EC:2.1.1.80]	map02020 Two-component system; map02030 Bacterial chemotaxis	GO:0006464 cellular protein modification process; GO:0006479 protein methylation; GO:0006807 nitrogen compound metabolic process; GO:0006935 chemotaxis; GO:0008152 metabolic process; GO:0008213 protein alkylation; GO:0009605 response to external stimulus; GO:0009987 cellular process; GO:0019538 protein metabolic process; GO:0032259 methylation; GO:0036211 protein modification process; GO:0040011 …	GO:0005622 intracellular; GO:0005623 cell; GO:0005737 cytoplasm; GO:0005829 cytosol; GO:0005886 plasma membrane; GO:0016020 membrane; GO:0032991 protein-containing complex; GO:0071944 cell periphery; GO:0098561 methyl accepting chemotaxis protein complex;	GO:0003824 catalytic activity; GO:0005488 binding; GO:0005515 protein binding; GO:0008022 protein C-terminus binding; GO:0008168 methyltransferase activity; GO:0008171 O-methyltransferase activity; GO:0008276 protein methyltransferase activity; GO:0008757 S-adenosylmethionine-dependent methyltransferase activity; GO:0008983 protein-glutamate O-methyltransferase activity; GO:0010340 carboxyl-O-met…	PF03705; PF01739	CheR methyltransferase, all-alpha domain; CheR methyltransferase, SAM binding domain	J	COG1352	Methylase of chemotaxis methyl-accepting proteins
P0A964	Chemotaxis protein CheW OS=Escherichia coli (strain K12) OX=83333 GN=cheW PE=1 SV=1	cheW	18.084	62.9	28	8	8	8	11	10	3	4	8	8	4	7	8	8	4	7	8	8	4	7	5383600	4047600	208650	306460	2.16506	1.62778	0.083911	0.123246	0.057	0.052	0.752	Cytoplasmic	K03408	cheW; purine-binding chemotaxis protein CheW	map02020 Two-component system; map02030 Bacterial chemotaxis	GO:0006935 chemotaxis; GO:0007154 cell communication; GO:0007165 signal transduction; GO:0009605 response to external stimulus; GO:0009893 positive regulation of metabolic process; GO:0009987 cellular process; GO:0010604 positive regulation of macromolecule metabolic process; GO:0019222 regulation of metabolic process; GO:0023052 signaling; GO:0031323 regulation of cellular metabolic process; GO:…	GO:0005622 intracellular; GO:0005623 cell; GO:0005737 cytoplasm; GO:0005829 cytosol; GO:0005886 plasma membrane; GO:0016020 membrane; GO:0032991 protein-containing complex; GO:0071944 cell periphery; GO:0098561 methyl accepting chemotaxis protein complex;	GO:0005488 binding; GO:0005515 protein binding; GO:0019904 protein domain specific binding;	PF01584	CheW-like domain	NT	COG0835	Chemotaxis signal transduction protein
P0AE67	Chemotaxis protein CheY OS=Escherichia coli (strain K12) OX=83333 GN=cheY PE=1 SV=2	cheY	14.097	78.3	34	8	8	8	12	13	5	4	7	7	7	7	7	7	7	7	7	7	7	7	5101500	5144100	551890	752480	1.76676	1.78151	0.191131	0.2606	0.148	0.107	1.008	Cytoplasmic	K03413	cheY; two-component system, chemotaxis family, chemotaxis protein CheY	map02020 Two-component system; map02030 Bacterial chemotaxis				PF00072	Response regulator receiver domain	KT	COG0745	Response regulators consisting of a CheY-like receiver domain and a winged-helix DNA-binding domain
P0A9H9	Protein phosphatase CheZ OS=Escherichia coli (strain K12) OX=83333 GN=cheZ PE=1 SV=1	cheZ	23.976	63.6	66	13	13	13	24	19	10	13	13	13	9	8	13	13	9	8	13	13	9	8	2695100	2747100	156860	240590	1.84607	1.88169	0.107445	0.164798	0.089	0.057	1.019	Cytoplasmic	K03414	cheZ; chemotaxis protein CheZ	map02030 Bacterial chemotaxis	GO:0001539 cilium or flagellum-dependent cell motility; GO:0006464 cellular protein modification process; GO:0006470 protein dephosphorylation; GO:0006793 phosphorus metabolic process; GO:0006796 phosphate-containing compound metabolic process; GO:0006807 nitrogen compound metabolic process; GO:0006928 movement of cell or subcellular component; GO:0008152 metabolic process; GO:0009987 cellular pr…	GO:0005622 intracellular; GO:0005623 cell; GO:0005737 cytoplasm; GO:0005829 cytosol; GO:0005886 plasma membrane; GO:0016020 membrane; GO:0032991 protein-containing complex; GO:0071944 cell periphery; GO:0098561 methyl accepting chemotaxis protein complex;	GO:0003824 catalytic activity; GO:0004721 phosphoprotein phosphatase activity; GO:0005488 binding; GO:0005515 protein binding; GO:0016787 hydrolase activity; GO:0016788 hydrolase activity, acting on ester bonds; GO:0016791 phosphatase activity; GO:0042578 phosphoric ester hydrolase activity; GO:0042802 identical protein binding; GO:0140096 catalytic activity, acting on a protein;			J	COG3143	Chemotaxis protein
P13656	Probable bifunctional chitinase/lysozyme OS=Escherichia coli (strain K12) OX=83333 GN=chiA PE=1 SV=2	chiA	97.057	27.4	45	15	15	15	8	9	13	15	11	12	13	15	11	12	13	15	11	12	13	15	53459	53527	85725	85280	0.769219	0.770198	1.23349	1.22709	1.595	1.602	1.001	Periplasmic	K13381	chiA; bifunctional chitinase/lysozyme [EC:3.2.1.14 3.2.1.17]	map00520 Amino sugar and nucleotide sugar metabolism; map01100 Metabolic pathways		GO:0005623 cell; GO:0030288 outer membrane-bounded periplasmic space; GO:0030313 cell envelope; GO:0031975 envelope; GO:0042597 periplasmic space;	GO:0003824 catalytic activity; GO:0004553 hydrolase activity, hydrolyzing O-glycosyl compounds; GO:0004568 chitinase activity; GO:0008843 endochitinase activity; GO:0016787 hydrolase activity; GO:0016798 hydrolase activity, acting on glycosyl bonds;			G	COG3979	Uncharacterized protein contain chitin-binding domain type 3
P76213	Excinuclease cho OS=Escherichia coli (strain K12) OX=83333 GN=cho PE=1 SV=1	cho	33.739	30.2	18	7	7	7	4	4	6	4	5	5	6	4	5	5	6	4	5	5	6	4	39882	39466	47565	36926	0.973688	0.963531	1.16126	0.901519	0.926	1.205	0.99	Cytoplasmic	K05984	cho; excinuclease Cho [EC:3.1.25.-]		GO:0006139 nucleobase-containing compound metabolic process; GO:0006259 DNA metabolic process; GO:0006281 DNA repair; GO:0006289 nucleotide-excision repair; GO:0006725 cellular aromatic compound metabolic process; GO:0006807 nitrogen compound metabolic process; GO:0006950 response to stress; GO:0006974 cellular response to DNA damage stimulus; GO:0007154 cell communication; GO:0008152 metabolic p…	GO:0005618 cell wall; GO:0005622 intracellular; GO:0005623 cell; GO:0005737 cytoplasm; GO:0005829 cytosol; GO:0005886 plasma membrane; GO:0009380 excinuclease repair complex; GO:0016020 membrane; GO:0030312 external encapsulating structure; GO:0032991 protein-containing complex; GO:0071944 cell periphery; GO:1902494 catalytic complex; GO:1905347 endodeoxyribonuclease complex; GO:1905348 endonucle…	GO:0003824 catalytic activity; GO:0004518 nuclease activity; GO:0004519 endonuclease activity; GO:0004520 endodeoxyribonuclease activity; GO:0004536 deoxyribonuclease activity; GO:0016787 hydrolase activity; GO:0016788 hydrolase activity, acting on ester bonds; GO:0140097 catalytic activity, acting on DNA;			L	COG0322	Nuclease subunit of the excinuclease complex
P33647	Endoribonuclease toxin ChpB OS=Escherichia coli (strain K12) OX=83333 GN=chpB PE=1 SV=1	chpB	12.492	52.6	8	3	3	3	1	1	4	2	3	1	3	3	3	1	3	3	3	1	3	3	13050	0	24019	34920	0.543833		1.00094	1.45522	2.676			Unknown	K18841	chpB, chpBK; mRNA interferase ChpB [EC:3.1.-.-]		GO:0001558 regulation of cell growth; GO:0006139 nucleobase-containing compound metabolic process; GO:0006725 cellular aromatic compound metabolic process; GO:0006807 nitrogen compound metabolic process; GO:0008152 metabolic process; GO:0009894 regulation of catabolic process; GO:0009987 cellular process; GO:0010468 regulation of gene expression; GO:0010608 posttranscriptional regulation of gene …		GO:0003824 catalytic activity; GO:0004518 nuclease activity; GO:0004519 endonuclease activity; GO:0004521 endoribonuclease activity; GO:0004540 ribonuclease activity; GO:0016787 hydrolase activity; GO:0016788 hydrolase activity, acting on ester bonds; GO:0016891 endoribonuclease activity, producing 5'-phosphomonoesters; GO:0016893 endonuclease activity, active with either ribo- or deoxyribonuclei…	PF02452	PemK-like protein	T	COG2337	Growth inhibitor
P0AGE6	Quinone reductase OS=Escherichia coli (strain K12) OX=83333 GN=chrR PE=1 SV=1	chrR	20.375	50.5	26	7	7	7	5	6	8	7	4	6	7	7	4	6	7	7	4	6	7	7	327720	331140	686870	659900	0.6536	0.660421	1.36988	1.3161	2.014	2.074	1.01	Cytoplasmic	K19784	chrR, NQR; chromate reductase, NAD(P)H dehydrogenase (quinone)		GO:0006805 xenobiotic metabolic process; GO:0008152 metabolic process; GO:0009410 response to xenobiotic stimulus; GO:0009987 cellular process; GO:0042221 response to chemical; GO:0044237 cellular metabolic process; GO:0050896 response to stimulus; GO:0051716 cellular response to stimulus; GO:0055114 oxidation-reduction process; GO:0070887 cellular response to chemical stimulus; GO:0071466 cellul…	GO:0005622 intracellular; GO:0005623 cell; GO:0005737 cytoplasm; GO:0005829 cytosol;	GO:0000166 nucleotide binding; GO:0003824 catalytic activity; GO:0005488 binding; GO:0010181 FMN binding; GO:0016491 oxidoreductase activity; GO:0016645 oxidoreductase activity, acting on the CH-NH group of donors; GO:0016646 oxidoreductase activity, acting on the CH-NH group of donors, NAD or NADP as acceptor; GO:0032553 ribonucleotide binding; GO:0036094 small molecule binding; GO:0043167 ion b…	PF03358	NADPH-dependent FMN reductase	S	COG0431	Predicted flavoprotein
P17315	Colicin I receptor OS=Escherichia coli (strain K12) OX=83333 GN=cirA PE=1 SV=2	cirA	73.895	52	104	26	26	26	27	27	25	25	26	25	24	24	26	25	24	24	26	25	24	24	457800	399240	180190	175500	1.50998	1.31683	0.594328	0.578859	0.383	0.451	0.872	OuterMembrane	K16089	TC.FEV.OM2, cirA, cfrA, hmuR; outer membrane receptor for ferrienterochelin and colicins		GO:0000041 transition metal ion transport; GO:0006810 transport; GO:0006811 ion transport; GO:0006812 cation transport; GO:0006820 anion transport; GO:0006826 iron ion transport; GO:0006855 drug transmembrane transport; GO:0006873 cellular ion homeostasis; GO:0006875 cellular metal ion homeostasis; GO:0006879 cellular iron ion homeostasis; GO:0008104 protein localization; GO:0009987 cellular proc…	GO:0005623 cell; GO:0009279 cell outer membrane; GO:0016020 membrane; GO:0016021 integral component of membrane; GO:0019867 outer membrane; GO:0030312 external encapsulating structure; GO:0030313 cell envelope; GO:0031224 intrinsic component of membrane; GO:0031230 intrinsic component of cell outer membrane; GO:0031975 envelope; GO:0045203 integral component of cell outer membrane; GO:0071944 cel…	GO:0005215 transporter activity; GO:0005488 binding; GO:0005515 protein binding; GO:0008320 protein transmembrane transporter activity; GO:0015267 channel activity; GO:0015343 siderophore transmembrane transporter activity; GO:0015399 primary active transmembrane transporter activity; GO:0015450 P-P-bond-hydrolysis-driven protein transmembrane transporter activity; GO:0015620 ferric-enterobactin …	PF07715	TonB-dependent Receptor Plug Domain	P	COG4771	Outer membrane receptor for ferrienterochelin and colicins
P37019	H(+)/Cl(-) exchange transporter ClcA OS=Escherichia coli (strain K12) OX=83333 GN=clcA PE=1 SV=2	clcA	50.348	9.3	8	3	3	3	3	1	2	2	3	3	3	2	3	3	3	2	3	3	3	2	28989	26128	35582	24149	1.00965	0.910003	1.23927	0.841077	0.833	1.362	0.901	CytoplasmicMembrane	K03281	TC.CIC; chloride channel protein, CIC family		GO:0006810 transport; GO:0006811 ion transport; GO:0006812 cation transport; GO:0006820 anion transport; GO:0006821 chloride transport; GO:0015672 monovalent inorganic cation transport; GO:0015698 inorganic anion transport; GO:0015706 nitrate transport; GO:0034220 ion transmembrane transport; GO:0051179 localization; GO:0051234 establishment of localization; GO:0055085 transmembrane transport; GO…	GO:0005623 cell; GO:0005886 plasma membrane; GO:0005887 integral component of plasma membrane; GO:0016020 membrane; GO:0016021 integral component of membrane; GO:0031224 intrinsic component of membrane; GO:0031226 intrinsic component of plasma membrane; GO:0071944 cell periphery;	GO:0005215 transporter activity; GO:0005488 binding; GO:0005515 protein binding; GO:0008324 cation transmembrane transporter activity; GO:0015075 ion transmembrane transporter activity; GO:0015077 monovalent inorganic cation transmembrane transporter activity; GO:0015078 proton transmembrane transporter activity; GO:0015291 secondary active transmembrane transporter activity; GO:0015297 antiporte…			P	COG0038	Chloride channel protein EriC
P0ABH9	ATP-dependent Clp protease ATP-binding subunit ClpA OS=Escherichia coli (strain K12) OX=83333 GN=clpA PE=1 SV=1	clpA	84.206	53.2	145	36	36	36	32	29	46	38	31	31	34	35	31	31	34	35	31	31	34	35	494640	482340	1459600	1404200	0.515145	0.502335	1.52011	1.46241	2.839	3.026	0.975	Cytoplasmic	K03694	clpA; ATP-dependent Clp protease ATP-binding subunit ClpA		GO:0006508 proteolysis; GO:0006807 nitrogen compound metabolic process; GO:0006950 response to stress; GO:0006979 response to oxidative stress; GO:0008152 metabolic process; GO:0009987 cellular process; GO:0019538 protein metabolic process; GO:0043170 macromolecule metabolic process; GO:0043335 protein unfolding; GO:0044238 primary metabolic process; GO:0050896 response to stimulus; GO:0071704 or…	GO:0005622 intracellular; GO:0005623 cell; GO:0005737 cytoplasm; GO:0005829 cytosol;	GO:0000166 nucleotide binding; GO:0003824 catalytic activity; GO:0004176 ATP-dependent peptidase activity; GO:0005488 binding; GO:0005524 ATP binding; GO:0008144 drug binding; GO:0008233 peptidase activity; GO:0016462 pyrophosphatase activity; GO:0016787 hydrolase activity; GO:0016817 hydrolase activity, acting on acid anhydrides; GO:0016818 hydrolase activity, acting on acid anhydrides, in phosp…	PF00004; PF07724; PF10431	ATPase family associated with various cellular activities (AAA); AAA domain (Cdc48 subfamily); C-terminal, D2-small domain, of ClpB protein	O	COG0542	ATPases with chaperone activity, ATP-binding subunit
A0A7H2C767	Chaperone protein ClpB OS=Escherichia coli (strain K12) OX=83333 GN=clpB PE=3 SV=1	clpB	79.869	72.9	6	44	1	1	2	1	2	1	42	42	41	43	1	1	1	1	1	1	1	1	38292	29813	46291	0								Cytoplasmic	K03695	clpB; ATP-dependent Clp protease ATP-binding subunit ClpB		GO:0006950 response to stress; GO:0006986 response to unfolded protein; GO:0009266 response to temperature stimulus; GO:0009408 response to heat; GO:0009628 response to abiotic stimulus; GO:0010033 response to organic substance; GO:0035966 response to topologically incorrect protein; GO:0042221 response to chemical; GO:0050896 response to stimulus;	GO:0005622 intracellular; GO:0005623 cell; GO:0005737 cytoplasm; GO:0005829 cytosol;	GO:0003824 catalytic activity; GO:0005488 binding; GO:0005515 protein binding; GO:0016462 pyrophosphatase activity; GO:0016787 hydrolase activity; GO:0016817 hydrolase activity, acting on acid anhydrides; GO:0016818 hydrolase activity, acting on acid anhydrides, in phosphorus-containing anhydrides; GO:0016887 ATPase activity; GO:0017111 nucleoside-triphosphatase activity; GO:0042802 identical pro…	PF00004; PF07724; PF10431	ATPase family associated with various cellular activities (AAA); AAA domain (Cdc48 subfamily); C-terminal, D2-small domain, of ClpB protein	O	COG0542	ATPases with chaperone activity, ATP-binding subunit
P63284	Chaperone protein ClpB OS=Escherichia coli (strain K12) OX=83333 GN=clpB PE=1 SV=1	clpB	95.584	68.5	264	50	7	50	67	63	67	67	47	47	45	48	6	6	5	6	47	47	45	48	2355700	2328500	2106900	2099600	1.05985	1.04761	0.947912	0.944628	0.891	0.905	0.988	Cytoplasmic	K03695	clpB; ATP-dependent Clp protease ATP-binding subunit ClpB		GO:0006950 response to stress; GO:0006986 response to unfolded protein; GO:0009266 response to temperature stimulus; GO:0009408 response to heat; GO:0009628 response to abiotic stimulus; GO:0010033 response to organic substance; GO:0035966 response to topologically incorrect protein; GO:0042221 response to chemical; GO:0050896 response to stimulus;	GO:0005622 intracellular; GO:0005623 cell; GO:0005737 cytoplasm; GO:0005829 cytosol;	GO:0003824 catalytic activity; GO:0005488 binding; GO:0005515 protein binding; GO:0016462 pyrophosphatase activity; GO:0016787 hydrolase activity; GO:0016817 hydrolase activity, acting on acid anhydrides; GO:0016818 hydrolase activity, acting on acid anhydrides, in phosphorus-containing anhydrides; GO:0016887 ATPase activity; GO:0017111 nucleoside-triphosphatase activity; GO:0042802 identical pro…	PF00004; PF07724; PF10431	ATPase family associated with various cellular activities (AAA); AAA domain (Cdc48 subfamily); C-terminal, D2-small domain, of ClpB protein	O	COG0542	ATPases with chaperone activity, ATP-binding subunit
P0A6G7	ATP-dependent Clp protease proteolytic subunit OS=Escherichia coli (strain K12) OX=83333 GN=clpP PE=1 SV=1	clpP	23.186	36.2	58	6	6	6	12	14	18	14	6	6	6	6	6	6	6	6	6	6	6	6	1667700	1660100	1997700	2083200	0.900401	0.896298	1.07857	1.12473	1.249	1.203	0.995	Cytoplasmic	K01358	clpP, CLPP; ATP-dependent Clp protease, protease subunit [EC:3.4.21.92]	map04112 Cell cycle - Caulobacter	GO:0006508 proteolysis; GO:0006515 protein quality control for misfolded or incompletely synthesized proteins; GO:0006807 nitrogen compound metabolic process; GO:0006950 response to stress; GO:0008152 metabolic process; GO:0009056 catabolic process; GO:0009057 macromolecule catabolic process; GO:0009266 response to temperature stimulus; GO:0009314 response to radiation; GO:0009408 response to hea…	GO:0000502 proteasome complex; GO:0005622 intracellular; GO:0005623 cell; GO:0005737 cytoplasm; GO:0005829 cytosol; GO:0009376 HslUV protease complex; GO:0031597 cytosolic proteasome complex; GO:0032991 protein-containing complex; GO:1902494 catalytic complex; GO:1904949 ATPase complex; GO:1905368 peptidase complex; GO:1905369 endopeptidase complex;	GO:0003824 catalytic activity; GO:0004176 ATP-dependent peptidase activity; GO:0005488 binding; GO:0005515 protein binding; GO:0008233 peptidase activity; GO:0008236 serine-type peptidase activity; GO:0016462 pyrophosphatase activity; GO:0016787 hydrolase activity; GO:0016817 hydrolase activity, acting on acid anhydrides; GO:0016818 hydrolase activity, acting on acid anhydrides, in phosphorus-con…	PF00574	Clp protease	O	COG0740	Protease subunit of ATP-dependent Clp proteases
P0A8Q6	ATP-dependent Clp protease adapter protein ClpS OS=Escherichia coli (strain K12) OX=83333 GN=clpS PE=1 SV=1	clpS	12.179	43.4	16	4	4	4	5	3	4	4	4	3	3	3	4	3	3	3	4	3	3	3	102170	98106	81648	81848	1.12345	1.07876	0.897793	0.899992	0.801	0.832	0.96	Cytoplasmic	K06891	clpS; ATP-dependent Clp protease adaptor protein ClpS		GO:0006950 response to stress; GO:0009266 response to temperature stimulus; GO:0009408 response to heat; GO:0009628 response to abiotic stimulus; GO:0050896 response to stimulus;		GO:0005488 binding; GO:0005515 protein binding; GO:0051087 chaperone binding;			S	COG2127	Uncharacterized conserved protein
P0A6H1	ATP-dependent Clp protease ATP-binding subunit ClpX OS=Escherichia coli (strain K12) OX=83333 GN=clpX PE=1 SV=2	clpX	46.355	63.9	97	26	26	26	24	23	24	26	25	24	23	25	25	24	23	25	25	24	23	25	2125700	2100000	2018800	2041500	1.02616	1.01376	0.974559	0.985518	0.96	0.961	0.988	Cytoplasmic	K03544	clpX, CLPX; ATP-dependent Clp protease ATP-binding subunit ClpX	map04112 Cell cycle - Caulobacter	GO:0006508 proteolysis; GO:0006807 nitrogen compound metabolic process; GO:0008152 metabolic process; GO:0009056 catabolic process; GO:0009057 macromolecule catabolic process; GO:0009987 cellular process; GO:0019538 protein metabolic process; GO:0030163 protein catabolic process; GO:0030164 protein denaturation; GO:0031333 negative regulation of protein-containing complex assembly; GO:0032271 reg…	GO:0000502 proteasome complex; GO:0005618 cell wall; GO:0005622 intracellular; GO:0005623 cell; GO:0005737 cytoplasm; GO:0005829 cytosol; GO:0009376 HslUV protease complex; GO:0030312 external encapsulating structure; GO:0031597 cytosolic proteasome complex; GO:0032991 protein-containing complex; GO:0071944 cell periphery; GO:1902494 catalytic complex; GO:1904949 ATPase complex; GO:1905368 peptid…	GO:0000166 nucleotide binding; GO:0002020 protease binding; GO:0003824 catalytic activity; GO:0004176 ATP-dependent peptidase activity; GO:0005488 binding; GO:0005515 protein binding; GO:0005524 ATP binding; GO:0008144 drug binding; GO:0008233 peptidase activity; GO:0016462 pyrophosphatase activity; GO:0016787 hydrolase activity; GO:0016817 hydrolase activity, acting on acid anhydrides; GO:001681…	PF06689; PF07724; PF10431	ClpX C4-type zinc finger; AAA domain (Cdc48 subfamily); C-terminal, D2-small domain, of ClpB protein	O	COG1219	ATP-dependent protease Clp, ATPase subunit
P0A6H8	Cardiolipin synthase A OS=Escherichia coli (strain K12) OX=83333 GN=clsA PE=1 SV=1	clsA	54.822	29.6	45	11	11	11	9	7	14	15	10	10	11	11	10	10	11	11	10	10	11	11	131410	129830	301390	313670	0.59984	0.592628	1.37574	1.43179	2.387	2.321	0.988	CytoplasmicMembrane	K06131	clsA_B; cardiolipin synthase A/B [EC:2.7.8.-]	map00564 Glycerophospholipid metabolism; map01100 Metabolic pathways	GO:0006629 lipid metabolic process; GO:0006644 phospholipid metabolic process; GO:0006650 glycerophospholipid metabolic process; GO:0006655 phosphatidylglycerol biosynthetic process; GO:0006793 phosphorus metabolic process; GO:0006796 phosphate-containing compound metabolic process; GO:0008152 metabolic process; GO:0008610 lipid biosynthetic process; GO:0008654 phospholipid biosynthetic process; …	GO:0016020 membrane;	GO:0003824 catalytic activity; GO:0008808 cardiolipin synthase activity; GO:0016740 transferase activity; GO:0016772 transferase activity, transferring phosphorus-containing groups; GO:0016780 phosphotransferase activity, for other substituted phosphate groups; GO:0030572 phosphatidyltransferase activity;	PF13396; PF13091	Phospholipase_D-nuclease N-terminal; PLD-like domain	I	COG1502	Phosphatidylserine/phosphatidylglycerophosphate/cardiolipin synthases and related enzymes
P0AA84	Cardiolipin synthase B OS=Escherichia coli (strain K12) OX=83333 GN=clsB PE=1 SV=1	clsB	47.633	15	7	5	5	5	0	0	5	2	0	0	5	4	0	0	5	4	0	0	5	4	0	0	53162	45565			1.07695	0.92305				CytoplasmicMembrane	K06131	clsA_B; cardiolipin synthase A/B [EC:2.7.8.-]	map00564 Glycerophospholipid metabolism; map01100 Metabolic pathways	GO:0006629 lipid metabolic process; GO:0006644 phospholipid metabolic process; GO:0006650 glycerophospholipid metabolic process; GO:0006655 phosphatidylglycerol biosynthetic process; GO:0006793 phosphorus metabolic process; GO:0006796 phosphate-containing compound metabolic process; GO:0008152 metabolic process; GO:0008610 lipid biosynthetic process; GO:0008654 phospholipid biosynthetic process; …	GO:0016020 membrane;	GO:0003824 catalytic activity; GO:0004620 phospholipase activity; GO:0004630 phospholipase D activity; GO:0008081 phosphoric diester hydrolase activity; GO:0008808 cardiolipin synthase activity; GO:0016298 lipase activity; GO:0016740 transferase activity; GO:0016772 transferase activity, transferring phosphorus-containing groups; GO:0016780 phosphotransferase activity, for other substituted phosp…	PF13091	PLD-like domain	I	COG1502	Phosphatidylserine/phosphatidylglycerophosphate/cardiolipin synthases and related enzymes
P75919	Cardiolipin synthase C OS=Escherichia coli (strain K12) OX=83333 GN=clsC PE=1 SV=2	clsC	53.665	28.1	19	9	9	9	4	5	5	5	7	9	7	8	7	9	7	8	7	9	7	8	835300	812110	623880	616840	1.15687	1.12475	0.864061	0.854311	0.738	0.768	0.972	CytoplasmicMembrane	K06132	clsC; cardiolipin synthase C [EC:2.7.8.-]	map00564 Glycerophospholipid metabolism; map01100 Metabolic pathways	GO:0006629 lipid metabolic process; GO:0006644 phospholipid metabolic process; GO:0006650 glycerophospholipid metabolic process; GO:0006655 phosphatidylglycerol biosynthetic process; GO:0006793 phosphorus metabolic process; GO:0006796 phosphate-containing compound metabolic process; GO:0008152 metabolic process; GO:0008610 lipid biosynthetic process; GO:0008654 phospholipid biosynthetic process; …	GO:0005622 intracellular; GO:0005623 cell; GO:0005737 cytoplasm; GO:0005829 cytosol; GO:0005886 plasma membrane; GO:0016020 membrane; GO:0071944 cell periphery;	GO:0003824 catalytic activity; GO:0003882 CDP-diacylglycerol-serine O-phosphatidyltransferase activity; GO:0004620 phospholipase activity; GO:0004630 phospholipase D activity; GO:0008081 phosphoric diester hydrolase activity; GO:0008808 cardiolipin synthase activity; GO:0016298 lipase activity; GO:0016740 transferase activity; GO:0016772 transferase activity, transferring phosphorus-containing gr…	PF13091	PLD-like domain	I	COG1502	Phosphatidylserine/phosphatidylglycerophosphate/cardiolipin synthases and related enzymes
P0A6I0	Cytidylate kinase OS=Escherichia coli (strain K12) OX=83333 GN=cmk PE=1 SV=1	cmk	24.746	45.8	32	7	7	7	8	9	8	7	7	7	7	7	7	7	7	7	7	7	7	7	522340	518710	329320	339330	1.22206	1.21357	0.770474	0.793894	0.65	0.635	0.993	Unknown	K00945	cmk; CMP/dCMP kinase [EC:2.7.4.25]	map00240 Pyrimidine metabolism; map01100 Metabolic pathways	GO:0006082 organic acid metabolic process; GO:0006139 nucleobase-containing compound metabolic process; GO:0006520 cellular amino acid metabolic process; GO:0006573 valine metabolic process; GO:0006575 cellular modified amino acid metabolic process; GO:0006725 cellular aromatic compound metabolic process; GO:0006732 coenzyme metabolic process; GO:0006753 nucleoside phosphate metabolic process; GO…	GO:0005622 intracellular; GO:0005623 cell; GO:0005737 cytoplasm; GO:0005829 cytosol;	GO:0003824 catalytic activity; GO:0004127 cytidylate kinase activity; GO:0004592 pantoate-beta-alanine ligase activity; GO:0016301 kinase activity; GO:0016740 transferase activity; GO:0016772 transferase activity, transferring phosphorus-containing groups; GO:0016776 phosphotransferase activity, phosphate group as acceptor; GO:0016874 ligase activity; GO:0016879 ligase activity, forming carbon-ni…	PF02224	Cytidylate kinase	F	COG0283	Cytidylate kinase
P76290	Carboxy-S-adenosyl-L-methionine synthase OS=Escherichia coli (strain K12) OX=83333 GN=cmoA PE=1 SV=1	cmoA	27.776	45.7	29	8	8	8	7	7	7	8	8	7	8	8	8	7	8	8	8	7	8	8	778950	752160	590870	552090	1.16519	1.12512	0.883851	0.825842	0.709	0.786	0.966	Cytoplasmic	K15256	cmoA; tRNA (cmo5U34)-methyltransferase [EC:2.1.1.-]		GO:0002097 tRNA wobble base modification; GO:0002098 tRNA wobble uridine modification; GO:0006139 nucleobase-containing compound metabolic process; GO:0006396 RNA processing; GO:0006399 tRNA metabolic process; GO:0006400 tRNA modification; GO:0006725 cellular aromatic compound metabolic process; GO:0006807 nitrogen compound metabolic process; GO:0008033 tRNA processing; GO:0008152 metabolic proce…	GO:0005622 intracellular; GO:0005623 cell; GO:0005737 cytoplasm; GO:0005829 cytosol;		PF13649	Methyltransferase domain	J	COG2226	Methylase involved in ubiquinone/menaquinone biosynthesis
P76291	tRNA U34 carboxymethyltransferase OS=Escherichia coli (strain K12) OX=83333 GN=cmoB PE=1 SV=1	cmoB	37.006	54.8	64	15	15	15	20	16	12	16	14	15	13	15	14	15	13	15	14	15	13	15	294330	297080	192850	197780	1.19885	1.21005	0.785508	0.805588	0.672	0.649	1.009	Cytoplasmic	K15257	cmoB; tRNA (mo5U34)-methyltransferase [EC:2.1.1.-]		GO:0002097 tRNA wobble base modification; GO:0002098 tRNA wobble uridine modification; GO:0006139 nucleobase-containing compound metabolic process; GO:0006396 RNA processing; GO:0006399 tRNA metabolic process; GO:0006400 tRNA modification; GO:0006725 cellular aromatic compound metabolic process; GO:0006807 nitrogen compound metabolic process; GO:0008033 tRNA processing; GO:0008152 metabolic proce…	GO:0005622 intracellular; GO:0005623 cell; GO:0005737 cytoplasm;	GO:0003824 catalytic activity; GO:0005488 binding; GO:0005515 protein binding; GO:0008168 methyltransferase activity; GO:0008757 S-adenosylmethionine-dependent methyltransferase activity; GO:0016740 transferase activity; GO:0016741 transferase activity, transferring one-carbon groups; GO:0016765 transferase activity, transferring alkyl or aryl (other than methyl) groups; GO:0042802 identical prot…			J	COG0500	SAM-dependent methyltransferases
P36566	tRNA 5-carboxymethoxyuridine methyltransferase OS=Escherichia coli (strain K12) OX=83333 GN=cmoM PE=1 SV=2	cmoM	29.814	14.2	14	3	3	3	3	4	4	3	3	3	3	3	3	3	3	3	3	3	3	3	93429	111150	94364	104240	0.926914	1.10272	0.93619	1.03417	1.116	0.849	1.19	Cytoplasmic	K06219	smtA; S-adenosylmethionine-dependent methyltransferase		GO:0001510 RNA methylation; GO:0002097 tRNA wobble base modification; GO:0002098 tRNA wobble uridine modification; GO:0006139 nucleobase-containing compound metabolic process; GO:0006396 RNA processing; GO:0006399 tRNA metabolic process; GO:0006400 tRNA modification; GO:0006725 cellular aromatic compound metabolic process; GO:0006807 nitrogen compound metabolic process; GO:0008033 tRNA processing…		GO:0003824 catalytic activity; GO:0008168 methyltransferase activity; GO:0008173 RNA methyltransferase activity; GO:0008175 tRNA methyltransferase activity; GO:0016300 tRNA (uracil) methyltransferase activity; GO:0016740 transferase activity; GO:0016741 transferase activity, transferring one-carbon groups; GO:0097697 tRNA 5-carboxymethoxyuridine methyltransferase activity; GO:0140098 catalytic ac…	PF13847	Methyltransferase domain	J	COG2227	2-polyprenyl-3-methyl-5-hydroxy-6-metoxy-1,4-benzoquinol methylase
P77395	Chaperedoxin OS=Escherichia coli (strain K12) OX=83333 GN=cnoX PE=1 SV=2	cnoX	31.791	64.8	74	13	13	13	17	19	17	21	13	13	13	13	13	13	13	13	13	13	13	13	1097900	1096300	1182500	1158600	0.968315	0.966904	1.04293	1.02185	1.055	1.079	0.999	Cytoplasmic	K05838	ybbN; putative thioredoxin		GO:0006457 protein folding; GO:0008152 metabolic process; GO:0009987 cellular process; GO:0055114 oxidation-reduction process; GO:0061077 chaperone-mediated protein folding;	GO:0005622 intracellular; GO:0005623 cell; GO:0005737 cytoplasm; GO:0005829 cytosol;	GO:0003824 catalytic activity; GO:0015035 protein disulfide oxidoreductase activity; GO:0015036 disulfide oxidoreductase activity; GO:0016491 oxidoreductase activity; GO:0016667 oxidoreductase activity, acting on a sulfur group of donors;	PF00085	Thioredoxin	O	COG3118	Thioredoxin domain-containing protein
P64467	OriC-binding nucleoid-associated protein OS=Escherichia coli (strain K12) OX=83333 GN=cnu PE=1 SV=1	cnu	8.4165	67.6	18	5	5	5	4	6	4	4	5	5	5	5	5	5	5	5	5	5	5	5	325540	309570	152390	199220	1.31968	1.25495	0.617764	0.807605	0.612	0.492	0.951	Unknown				GO:0006355 regulation of transcription, DNA-templated; GO:0009889 regulation of biosynthetic process; GO:0009891 positive regulation of biosynthetic process; GO:0009893 positive regulation of metabolic process; GO:0010468 regulation of gene expression; GO:0010556 regulation of macromolecule biosynthetic process; GO:0010557 positive regulation of macromolecule biosynthetic process; GO:0010604 posi…
P0A6I3	Pantothenate kinase OS=Escherichia coli (strain K12) OX=83333 GN=coaA PE=1 SV=1	coaA	36.359	40.8	42	12	12	12	9	10	13	10	10	10	12	10	10	10	12	10	10	10	12	10	250990	245270	240110	222090	1.04747	1.0236	1.00207	0.926862	0.885	0.979	0.977	Cytoplasmic	K00867	coaA; type I pantothenate kinase [EC:2.7.1.33]	map00770 Pantothenate and CoA biosynthesis; map01100 Metabolic pathways	GO:0006139 nucleobase-containing compound metabolic process; GO:0006163 purine nucleotide metabolic process; GO:0006164 purine nucleotide biosynthetic process; GO:0006725 cellular aromatic compound metabolic process; GO:0006732 coenzyme metabolic process; GO:0006753 nucleoside phosphate metabolic process; GO:0006793 phosphorus metabolic process; GO:0006796 phosphate-containing compound metabolic …	GO:0005622 intracellular; GO:0005623 cell; GO:0005737 cytoplasm; GO:0005829 cytosol;	GO:0003824 catalytic activity; GO:0004594 pantothenate kinase activity; GO:0016301 kinase activity; GO:0016740 transferase activity; GO:0016772 transferase activity, transferring phosphorus-containing groups; GO:0016773 phosphotransferase activity, alcohol group as acceptor;	PF00485	Phosphoribulokinase / Uridine kinase family	F	COG1072	Panthothenate kinase
P0ABQ0	Coenzyme A biosynthesis bifunctional protein CoaBC OS=Escherichia coli (strain K12) OX=83333 GN=coaBC PE=1 SV=2	coaBC	43.438	51.2	57	16	16	16	17	16	12	12	15	16	13	13	15	16	13	13	15	16	13	13	509180	507030	359510	399560	1.14727	1.14242	0.810036	0.900275	0.785	0.709	0.996	Cytoplasmic	K13038	coaBC, dfp; phosphopantothenoylcysteine decarboxylase / phosphopantothenate---cysteine ligase [EC:4.1.1.36 6.3.2.5]	map00770 Pantothenate and CoA biosynthesis; map01100 Metabolic pathways	GO:0006139 nucleobase-containing compound metabolic process; GO:0006163 purine nucleotide metabolic process; GO:0006164 purine nucleotide biosynthetic process; GO:0006725 cellular aromatic compound metabolic process; GO:0006732 coenzyme metabolic process; GO:0006753 nucleoside phosphate metabolic process; GO:0006793 phosphorus metabolic process; GO:0006796 phosphate-containing compound metabolic …	GO:0005622 intracellular; GO:0005623 cell; GO:0005737 cytoplasm; GO:0005829 cytosol;	GO:0000166 nucleotide binding; GO:0003824 catalytic activity; GO:0004632 phosphopantothenate--cysteine ligase activity; GO:0004633 phosphopantothenoylcysteine decarboxylase activity; GO:0005488 binding; GO:0010181 FMN binding; GO:0016829 lyase activity; GO:0016830 carbon-carbon lyase activity; GO:0016831 carboxy-lyase activity; GO:0016874 ligase activity; GO:0016879 ligase activity, forming carbo…			F	COG0452	Phosphopantothenoylcysteine synthetase/decarboxylase
P0A6I6	Phosphopantetheine adenylyltransferase OS=Escherichia coli (strain K12) OX=83333 GN=coaD PE=1 SV=1	coaD	17.836	61.6	39	7	7	7	11	10	9	9	7	7	7	7	7	7	7	7	7	7	7	7	420140	412230	388880	371540	1.0551	1.03524	0.976601	0.933055	0.884	0.943	0.981	Cytoplasmic	K00954	E2.7.7.3A, coaD, kdtB; pantetheine-phosphate adenylyltransferase [EC:2.7.7.3]	map00770 Pantothenate and CoA biosynthesis; map01100 Metabolic pathways	GO:0006082 organic acid metabolic process; GO:0006139 nucleobase-containing compound metabolic process; GO:0006163 purine nucleotide metabolic process; GO:0006164 purine nucleotide biosynthetic process; GO:0006575 cellular modified amino acid metabolic process; GO:0006725 cellular aromatic compound metabolic process; GO:0006732 coenzyme metabolic process; GO:0006753 nucleoside phosphate metabolic…		GO:0003824 catalytic activity; GO:0004595 pantetheine-phosphate adenylyltransferase activity; GO:0005488 binding; GO:0005515 protein binding; GO:0016740 transferase activity; GO:0016772 transferase activity, transferring phosphorus-containing groups; GO:0016779 nucleotidyltransferase activity; GO:0042802 identical protein binding; GO:0070566 adenylyltransferase activity;	PF01467	Cytidylyltransferase	F	COG0669	Phosphopantetheine adenylyltransferase
P0A6I9	Dephospho-CoA kinase OS=Escherichia coli (strain K12) OX=83333 GN=coaE PE=1 SV=1	coaE	22.621	38.8	19	5	5	5	4	5	5	5	5	5	5	5	5	5	5	5	5	5	5	5	92201	101990	119470	111670	0.867099	0.959159	1.12355	1.05019	1.211	1.171	1.106	Unknown	K00859	coaE; dephospho-CoA kinase [EC:2.7.1.24]	map00770 Pantothenate and CoA biosynthesis; map01100 Metabolic pathways	GO:0006139 nucleobase-containing compound metabolic process; GO:0006163 purine nucleotide metabolic process; GO:0006164 purine nucleotide biosynthetic process; GO:0006725 cellular aromatic compound metabolic process; GO:0006732 coenzyme metabolic process; GO:0006753 nucleoside phosphate metabolic process; GO:0006793 phosphorus metabolic process; GO:0006796 phosphate-containing compound metabolic …		GO:0003824 catalytic activity; GO:0004140 dephospho-CoA kinase activity; GO:0016301 kinase activity; GO:0016740 transferase activity; GO:0016772 transferase activity, transferring phosphorus-containing groups; GO:0016773 phosphotransferase activity, alcohol group as acceptor;	PF01121	Dephospho-CoA kinase	F	COG0237	Dephospho-CoA kinase
P75960	NAD-dependent protein deacylase OS=Escherichia coli (strain K12) OX=83333 GN=cobB PE=1 SV=3	cobB	31.464	54.8	39	11	11	11	9	10	9	11	9	9	10	10	9	9	10	10	9	9	10	10	533320	519530	636730	635900	0.91735	0.893631	1.09522	1.0938	1.192	1.226	0.974	Cytoplasmic	K12410	npdA; NAD-dependent deacetylase [EC:3.5.1.-]		GO:0002252 immune effector process; GO:0002376 immune system process; GO:0006464 cellular protein modification process; GO:0006476 protein deacetylation; GO:0006807 nitrogen compound metabolic process; GO:0006935 chemotaxis; GO:0006950 response to stress; GO:0006952 defense response; GO:0008152 metabolic process; GO:0009605 response to external stimulus; GO:0009607 response to biotic stimulus; GO…		GO:0003824 catalytic activity; GO:0016787 hydrolase activity; GO:0016810 hydrolase activity, acting on carbon-nitrogen (but not peptide) bonds; GO:0016811 hydrolase activity, acting on carbon-nitrogen (but not peptide) bonds, in linear amides; GO:0019213 deacetylase activity; GO:0033558 protein deacetylase activity; GO:0034979 NAD-dependent protein deacetylase activity; GO:0036055 protein-succiny…			K	COG0846	NAD-dependent protein deacetylases, SIR2 family
P36561	Adenosylcobinamide-GDP ribazoletransferase OS=Escherichia coli (strain K12) OX=83333 GN=cobS PE=2 SV=3	cobS	26.385	13	14	3	3	3	3	3	4	4	3	3	3	2	3	3	3	2	3	3	3	2	78950	126210	137650	137930	0.656904	1.05013	1.14532	1.14765	1.747	1.091	1.599	CytoplasmicMembrane	K02233	E2.7.8.26, cobS, cobV; adenosylcobinamide-GDP ribazoletransferase [EC:2.7.8.26]	map00860 Porphyrin and chlorophyll metabolism; map01100 Metabolic pathways	GO:0006725 cellular aromatic compound metabolic process; GO:0006766 vitamin metabolic process; GO:0006767 water-soluble vitamin metabolic process; GO:0006807 nitrogen compound metabolic process; GO:0008152 metabolic process; GO:0009058 biosynthetic process; GO:0009110 vitamin biosynthetic process; GO:0009235 cobalamin metabolic process; GO:0009236 cobalamin biosynthetic process; GO:0009987 cellul…	GO:0005623 cell; GO:0005886 plasma membrane; GO:0016020 membrane; GO:0071944 cell periphery;				H	COG0368	Cobalamin-5-phosphate synthase
P36562	Nicotinate-nucleotide--dimethylbenzimidazole phosphoribosyltransferase OS=Escherichia coli (strain K12) OX=83333 GN=cobT PE=3 SV=3	cobT	36.987	34.8	35	8	8	8	8	8	8	11	8	7	8	8	8	7	8	8	8	7	8	8	86445	90327	158730	147110	0.716476	0.748651	1.31559	1.21928	1.702	1.757	1.045	Cytoplasmic	K00768	E2.4.2.21, cobU, cobT; nicotinate-nucleotide--dimethylbenzimidazole phosphoribosyltransferase [EC:2.4.2.21]	map00860 Porphyrin and chlorophyll metabolism; map01100 Metabolic pathways	GO:0006725 cellular aromatic compound metabolic process; GO:0006766 vitamin metabolic process; GO:0006767 water-soluble vitamin metabolic process; GO:0006807 nitrogen compound metabolic process; GO:0008152 metabolic process; GO:0009058 biosynthetic process; GO:0009110 vitamin biosynthetic process; GO:0009235 cobalamin metabolic process; GO:0009236 cobalamin biosynthetic process; GO:0009987 cellul…			PF02277	Phosphoribosyltransferase	F	COG2038	NaMN:DMB phosphoribosyltransferase
P0AE76	Bifunctional adenosylcobalamin biosynthesis protein CobU OS=Escherichia coli (strain K12) OX=83333 GN=cobU PE=2 SV=1	cobU	20.164	9.4	3	1	1	1	0	1	1	1	1	1	1	1	1	1	1	1	1	1	1	1	0	0	0	0								Cytoplasmic	K02231	cobP, cobU; adenosylcobinamide kinase / adenosylcobinamide-phosphate guanylyltransferase [EC:2.7.1.156 2.7.7.62]	map00860 Porphyrin and chlorophyll metabolism; map01100 Metabolic pathways	GO:0006793 phosphorus metabolic process; GO:0006796 phosphate-containing compound metabolic process; GO:0006950 response to stress; GO:0006974 cellular response to DNA damage stimulus; GO:0008152 metabolic process; GO:0009987 cellular process; GO:0016310 phosphorylation; GO:0033554 cellular response to stress; GO:0044237 cellular metabolic process; GO:0050896 response to stimulus; GO:0051716 cell…		GO:0003824 catalytic activity; GO:0008819 cobinamide kinase activity; GO:0008820 cobinamide phosphate guanylyltransferase activity; GO:0016301 kinase activity; GO:0016740 transferase activity; GO:0016772 transferase activity, transferring phosphorus-containing groups; GO:0016773 phosphotransferase activity, alcohol group as acceptor; GO:0016779 nucleotidyltransferase activity; GO:0070568 guanylyl…	PF02283	Cobinamide kinase / cobinamide phosphate guanyltransferase	H	COG2087	Adenosyl cobinamide kinase/adenosyl cobinamide phosphate guanylyltransferase
P25524	Cytosine deaminase OS=Escherichia coli (strain K12) OX=83333 GN=codA PE=1 SV=3	codA	47.59	42.4	77	13	13	13	21	21	19	16	13	13	12	12	13	13	12	12	13	13	12	12	1475200	1567800	695610	692440	1.33169	1.41528	0.627941	0.62508	0.469	0.444	1.063	Cytoplasmic	K01485	codA; cytosine/creatinine deaminase [EC:3.5.4.1 3.5.4.21]	map00240 Pyrimidine metabolism; map00330 Arginine and proline metabolism; map01100 Metabolic pathways	GO:0006139 nucleobase-containing compound metabolic process; GO:0006206 pyrimidine nucleobase metabolic process; GO:0006208 pyrimidine nucleobase catabolic process; GO:0006209 cytosine catabolic process; GO:0006725 cellular aromatic compound metabolic process; GO:0006807 nitrogen compound metabolic process; GO:0008152 metabolic process; GO:0009056 catabolic process; GO:0009112 nucleobase metaboli…		GO:0003824 catalytic activity; GO:0004131 cytosine deaminase activity; GO:0005488 binding; GO:0005506 iron ion binding; GO:0005515 protein binding; GO:0008198 ferrous iron binding; GO:0008270 zinc ion binding; GO:0016787 hydrolase activity; GO:0016810 hydrolase activity, acting on carbon-nitrogen (but not peptide) bonds; GO:0016814 hydrolase activity, acting on carbon-nitrogen (but not peptide) b…	PF07969	Amidohydrolase family	F	COG0402	Cytosine deaminase and related metal-dependent hydrolases
P0AA82	Cytosine permease OS=Escherichia coli (strain K12) OX=83333 GN=codB PE=1 SV=1	codB	43.649	12.2	20	7	7	7	7	7	3	3	7	7	5	5	7	7	5	5	7	7	5	5	442830	466080	70516	78845	1.67379	1.76167	0.266533	0.298014	0.178	0.151	1.053	CytoplasmicMembrane	K10974	codB; cytosine permease			GO:0005623 cell; GO:0005886 plasma membrane; GO:0016020 membrane; GO:0071944 cell periphery;				F	COG1457	Purine-cytosine permease and related proteins
P75974	Prophage repressor CohE OS=Escherichia coli (strain K12) OX=83333 GN=cohE PE=4 SV=1	cohE	25.094	12.9	10	3	3	3	2	3	2	3	2	2	2	3	2	2	2	3	2	2	2	3	76202	80595	68335	62643	1.05919	1.12025	0.949839	0.870722	0.822	0.848	1.058	Cytoplasmic							PF00717	Peptidase S24-like	K	COG1974	SOS-response transcriptional repressors (RecA-mediated autopeptidases)
P75952	HTH-type transcriptional repressor ComR OS=Escherichia coli (strain K12) OX=83333 GN=comR PE=1 SV=2	comR	23.361	9	8	2	2	2	2	2	2	2	2	2	2	2	2	2	2	2	2	2	2	2	55749	53129	64994	73470	0.901569	0.859199	1.05108	1.18815	1.318	1.223	0.953	Cytoplasmic	K22041	comR; TetR/AcrR family transcriptional regulator, copper-responsive repressor		GO:0006355 regulation of transcription, DNA-templated; GO:0009889 regulation of biosynthetic process; GO:0009890 negative regulation of biosynthetic process; GO:0009892 negative regulation of metabolic process; GO:0010035 response to inorganic substance; GO:0010038 response to metal ion; GO:0010468 regulation of gene expression; GO:0010556 regulation of macromolecule biosynthetic process; GO:0010…	GO:0005622 intracellular; GO:0005623 cell; GO:0005737 cytoplasm; GO:0005829 cytosol;	GO:0000976 transcription regulatory region sequence-specific DNA binding; GO:0001067 regulatory region nucleic acid binding; GO:0003676 nucleic acid binding; GO:0003677 DNA binding; GO:0003690 double-stranded DNA binding; GO:0003700 DNA-binding transcription factor activity; GO:0005488 binding; GO:0043565 sequence-specific DNA binding; GO:0097159 organic cyclic compound binding; GO:0140110 transc…	PF00440	Bacterial regulatory proteins, tetR family	K	COG1309	Transcriptional regulator
Q59385	Copper-exporting P-type ATPase OS=Escherichia coli (strain K12) OX=83333 GN=copA PE=1 SV=4	copA	87.872	37.1	66	19	19	19	9	11	22	24	11	11	19	18	11	11	19	18	11	11	19	18	189560	160360	452190	433040	0.613885	0.519322	1.4644	1.40239	2.284	2.82	0.846	CytoplasmicMembrane	K17686	copA, ctpA, ATP7; P-type Cu+ transporter [EC:7.2.2.8]		GO:0000041 transition metal ion transport; GO:0006810 transport; GO:0006811 ion transport; GO:0006812 cation transport; GO:0006825 copper ion transport; GO:0006950 response to stress; GO:0009636 response to toxic substance; GO:0009987 cellular process; GO:0010035 response to inorganic substance; GO:0010038 response to metal ion; GO:0010272 response to silver ion; GO:0010273 detoxification of copp…	GO:0005623 cell; GO:0005886 plasma membrane; GO:0005887 integral component of plasma membrane; GO:0016020 membrane; GO:0016021 integral component of membrane; GO:0031224 intrinsic component of membrane; GO:0031226 intrinsic component of plasma membrane; GO:0071944 cell periphery;	GO:0003824 catalytic activity; GO:0005215 transporter activity; GO:0008324 cation transmembrane transporter activity; GO:0015075 ion transmembrane transporter activity; GO:0015080 silver ion transmembrane transporter activity; GO:0015318 inorganic molecular entity transmembrane transporter activity; GO:0015399 primary active transmembrane transporter activity; GO:0015662 ion transmembrane transpo…	PF00403; PF00702	Heavy-metal-associated domain; haloacid dehalogenase-like hydrolase	P	COG2217	Cation transport ATPase
P0ABI4	Magnesium transport protein CorA OS=Escherichia coli (strain K12) OX=83333 GN=corA PE=1 SV=1	corA	36.589	23.4	20	7	7	7	4	5	5	6	6	6	6	6	6	6	6	6	6	6	6	6	335700	357660	296380	284140	1.0541	1.12306	0.930637	0.892203	0.846	0.829	1.065	CytoplasmicMembrane	K03284	corA; magnesium transporter		GO:0000041 transition metal ion transport; GO:0006810 transport; GO:0006811 ion transport; GO:0006812 cation transport; GO:0006824 cobalt ion transport; GO:0015675 nickel cation transport; GO:0015693 magnesium ion transport; GO:0030001 metal ion transport; GO:0034220 ion transmembrane transport; GO:0035444 nickel cation transmembrane transport; GO:0051179 localization; GO:0051234 establishment of…		GO:0005215 transporter activity; GO:0008324 cation transmembrane transporter activity; GO:0015075 ion transmembrane transporter activity; GO:0015087 cobalt ion transmembrane transporter activity; GO:0015095 magnesium ion transmembrane transporter activity; GO:0015099 nickel cation transmembrane transporter activity; GO:0015318 inorganic molecular entity transmembrane transporter activity; GO:0022…			P	COG0598	Mg2+ and Co2+ transporters
P0AE78	Magnesium and cobalt efflux protein CorC OS=Escherichia coli (strain K12) OX=83333 GN=corC PE=1 SV=1	corC	33.298	44.9	55	12	12	12	13	14	13	15	12	12	11	12	12	12	11	12	12	12	11	12	605510	612510	501050	485930	1.09843	1.11113	0.908934	0.881506	0.803	0.818	1.012	CytoplasmicMembrane	K06189	corC; magnesium and cobalt transporter		GO:0001897 cytolysis by symbiont of host cells; GO:0001906 cell killing; GO:0001907 killing by symbiont of host cells; GO:0009405 pathogenesis; GO:0009987 cellular process; GO:0019835 cytolysis; GO:0019836 hemolysis by symbiont of host erythrocytes; GO:0031640 killing of cells of other organism; GO:0035821 modulation of process of other organism; GO:0044003 modulation by symbiont of host process;…	GO:0005623 cell; GO:0005886 plasma membrane; GO:0016020 membrane; GO:0071944 cell periphery;		PF00571; PF03471	CBS domain; Transporter associated domain	P	COG4535	Putative Mg2+ and Co2+ transporter CorC
P0AEW4	3',5'-cyclic adenosine monophosphate phosphodiesterase CpdA OS=Escherichia coli (strain K12) OX=83333 GN=cpdA PE=1 SV=1	cpdA	30.938	49.1	36	9	9	9	8	8	10	10	8	9	9	8	8	9	9	8	8	9	9	8	191680	176710	290700	276470	0.819531	0.755526	1.24289	1.18205	1.442	1.645	0.922	Cytoplasmic	K03651	cpdA; 3',5'-cyclic-AMP phosphodiesterase [EC:3.1.4.53]	map00230 Purine metabolism; map01100 Metabolic pathways; map02025 Biofilm formation - Pseudomonas aeruginosa	GO:0009987 cellular process; GO:0016043 cellular component organization; GO:0042545 cell wall modification; GO:0045229 external encapsulating structure organization; GO:0071554 cell wall organization or biogenesis; GO:0071555 cell wall organization; GO:0071840 cellular component organization or biogenesis;		GO:0003824 catalytic activity; GO:0004112 cyclic-nucleotide phosphodiesterase activity; GO:0004114 3',5'-cyclic-nucleotide phosphodiesterase activity; GO:0004115 3',5'-cyclic-AMP phosphodiesterase activity; GO:0005488 binding; GO:0005506 iron ion binding; GO:0008081 phosphoric diester hydrolase activity; GO:0008198 ferrous iron binding; GO:0016787 hydrolase activity; GO:0016788 hydrolase activity…	PF00149	Calcineurin-like phosphoesterase	S	COG1409	Predicted phosphohydrolases
P08331	2',3'-cyclic-nucleotide 2'-phosphodiesterase/3'-nucleotidase OS=Escherichia coli (strain K12) OX=83333 GN=cpdB PE=1 SV=2	cpdB	70.831	49.1	90	24	24	24	21	21	23	25	22	22	22	23	22	22	22	23	22	22	22	23	254070	260310	274530	274290	0.955869	0.979345	1.03284	1.03194	1.08	1.055	1.025	Unknown	K01119	cpdB; 2',3'-cyclic-nucleotide 2'-phosphodiesterase / 3'-nucleotidase [EC:3.1.4.16 3.1.3.6]	map00230 Purine metabolism; map00240 Pyrimidine metabolism; map01100 Metabolic pathways	GO:0006139 nucleobase-containing compound metabolic process; GO:0006725 cellular aromatic compound metabolic process; GO:0006753 nucleoside phosphate metabolic process; GO:0006793 phosphorus metabolic process; GO:0006796 phosphate-containing compound metabolic process; GO:0006807 nitrogen compound metabolic process; GO:0006950 response to stress; GO:0006974 cellular response to DNA damage stimulu…	GO:0005623 cell; GO:0030288 outer membrane-bounded periplasmic space; GO:0030313 cell envelope; GO:0031975 envelope; GO:0042597 periplasmic space;	GO:0003824 catalytic activity; GO:0004112 cyclic-nucleotide phosphodiesterase activity; GO:0008081 phosphoric diester hydrolase activity; GO:0008252 nucleotidase activity; GO:0008254 3'-nucleotidase activity; GO:0008663 2',3'-cyclic-nucleotide 2'-phosphodiesterase activity; GO:0016787 hydrolase activity; GO:0016788 hydrolase activity, acting on ester bonds; GO:0016791 phosphatase activity; GO:004…	PF00149; PF02872	Calcineurin-like phosphoesterase; 5'-nucleotidase, C-terminal domain	F	COG0737	5'-nucleotidase/2',3'-cyclic phosphodiesterase and related esterases
P45955	Cell division coordinator CpoB OS=Escherichia coli (strain K12) OX=83333 GN=cpoB PE=1 SV=2	cpoB	28.231	70.3	53	12	12	12	12	14	13	14	10	11	12	12	10	11	12	12	10	11	12	12	1616700	1625300	1328400	1256300	1.10986	1.11576	0.91194	0.862444	0.777	0.817	1.005	Periplasmic				GO:0009987 cellular process; GO:0016043 cellular component organization; GO:0022607 cellular component assembly; GO:0043933 protein-containing complex subunit organization; GO:0044085 cellular component biogenesis; GO:0051259 protein complex oligomerization; GO:0051260 protein homooligomerization; GO:0051301 cell division; GO:0065003 protein-containing complex assembly; GO:0071840 cellular compon…	GO:0005623 cell; GO:0030288 outer membrane-bounded periplasmic space; GO:0030313 cell envelope; GO:0031975 envelope; GO:0042597 periplasmic space;				D	COG1729	Uncharacterized protein conserved in bacteria
P0AE82	Sensor histidine kinase CpxA OS=Escherichia coli (strain K12) OX=83333 GN=cpxA PE=1 SV=1	cpxA	51.624	33.3	45	12	12	12	11	12	12	10	11	11	11	12	11	11	11	12	11	11	11	12	103570	105360	98434	99850	1.01735	1.03493	0.966902	0.980811	0.964	0.934	1.017	CytoplasmicMembrane	K07640	cpxA; two-component system, OmpR family, sensor histidine kinase CpxA [EC:2.7.13.3]	map01503 Cationic antimicrobial peptide (CAMP) resistance; map02020 Two-component system				PF00672; PF00512; PF02518	HAMP domain; His Kinase A (phospho-acceptor) domain; Histidine kinase-, DNA gyrase B-, and HSP90-like ATPase	T	COG2205	Osmosensitive K+ channel histidine kinase
P0AE85	Periplasmic protein CpxP OS=Escherichia coli (strain K12) OX=83333 GN=cpxP PE=1 SV=1	cpxP	18.965	30.1	18	4	4	4	5	4	4	5	4	4	4	4	4	4	4	4	4	4	4	4	100410	111290	85793	87977	1.04195	1.15485	0.890269	0.912932	0.876	0.771	1.108	Periplasmic	K06006	cpxP, spy; periplasmic protein CpxP/Spy		GO:0006355 regulation of transcription, DNA-templated; GO:0009889 regulation of biosynthetic process; GO:0009890 negative regulation of biosynthetic process; GO:0009892 negative regulation of metabolic process; GO:0010468 regulation of gene expression; GO:0010556 regulation of macromolecule biosynthetic process; GO:0010558 negative regulation of macromolecule biosynthetic process; GO:0010605 nega…	GO:0005623 cell; GO:0030288 outer membrane-bounded periplasmic space; GO:0030313 cell envelope; GO:0031975 envelope; GO:0042597 periplasmic space;	GO:0005488 binding; GO:0005515 protein binding; GO:0042802 identical protein binding; GO:0051082 unfolded protein binding;			NPTU	COG3678	P pilus assembly/Cpx signaling pathway, periplasmic inhibitor/zinc-resistance associated protein
P0AE88	Transcriptional regulatory protein CpxR OS=Escherichia coli (strain K12) OX=83333 GN=cpxR PE=1 SV=1	cpxR	26.312	44.4	45	9	9	9	10	10	12	13	9	9	9	9	9	9	9	9	9	9	9	9	688190	699480	854780	924540	0.869204	0.883463	1.07961	1.16772	1.343	1.222	1.016	Cytoplasmic	K07662	cpxR; two-component system, OmpR family, response regulator CpxR	map01503 Cationic antimicrobial peptide (CAMP) resistance; map02020 Two-component system				PF00072; PF00486	Response regulator receiver domain; Transcriptional regulatory protein, C terminal	K	COG0745	Response regulators consisting of a CheY-like receiver domain and a winged-helix DNA-binding domain
P0ACP1	Catabolite repressor/activator OS=Escherichia coli (strain K12) OX=83333 GN=cra PE=1 SV=1	cra	37.999	43.1	50	11	11	11	11	13	11	15	9	11	11	11	9	11	11	11	9	11	11	11	266040	259210	260680	276020	1.00208	0.976355	0.981892	1.03967	1.038	1.006	0.974	Cytoplasmic	K03435	fruR1, fruR; LacI family transcriptional regulator, fructose operon transcriptional repressor		GO:0005975 carbohydrate metabolic process; GO:0006082 organic acid metabolic process; GO:0006090 pyruvate metabolic process; GO:0006091 generation of precursor metabolites and energy; GO:0006096 glycolytic process; GO:0006139 nucleobase-containing compound metabolic process; GO:0006163 purine nucleotide metabolic process; GO:0006164 purine nucleotide biosynthetic process; GO:0006165 nucleoside di…		GO:0003676 nucleic acid binding; GO:0003677 DNA binding; GO:0005488 binding; GO:0097159 organic cyclic compound binding; GO:1901363 heterocyclic compound binding;	PF00356; PF00532	Bacterial regulatory proteins, lacI family; Periplasmic binding proteins and sugar binding domain of LacI family	K	COG1609	Transcriptional regulators
P0AE91	Protein CreA OS=Escherichia coli (strain K12) OX=83333 GN=creA PE=3 SV=1	creA	17.108	49	25	6	6	6	5	6	7	7	5	5	6	6	5	5	6	6	5	5	6	6	560270	570320	575210	541890	0.997059	1.01494	1.02365	0.96435	0.967	1.009	1.018	Unknown	K05805	creA; CreA protein			GO:0005622 intracellular; GO:0005623 cell; GO:0005737 cytoplasm; GO:0005829 cytosol;				S	COG3045	Uncharacterized protein conserved in bacteria
P08368	Transcriptional regulatory protein CreB OS=Escherichia coli (strain K12) OX=83333 GN=creB PE=1 SV=1	creB	26.125	23.6	9	4	4	4	1	1	3	4	2	2	3	4	2	2	3	4	2	2	3	4	51597	70726	105920	117790	0.59644	0.817564	1.22439	1.3616	2.283	1.498	1.371	Cytoplasmic	K07663	creB; two-component system, OmpR family, catabolic regulation response regulator CreB	map02020 Two-component system				PF00072; PF00486	Response regulator receiver domain; Transcriptional regulatory protein, C terminal	K	COG0745	Response regulators consisting of a CheY-like receiver domain and a winged-helix DNA-binding domain
P08401	Sensor protein CreC OS=Escherichia coli (strain K12) OX=83333 GN=creC PE=1 SV=2	creC	52.176	7.6	3	2	2	2	0	0	1	2	0	0	1	2	0	0	1	2	0	0	1	2	0	0	0	0								CytoplasmicMembrane	K07641	creC; two-component system, OmpR family, sensor histidine kinase CreC [EC:2.7.13.3]	map02020 Two-component system				PF00672; PF00512; PF02518	HAMP domain; His Kinase A (phospho-acceptor) domain; Histidine kinase-, DNA gyrase B-, and HSP90-like ATPase	T	COG2205	Osmosensitive K+ channel histidine kinase
P0DM85	Clamp-binding protein CrfC OS=Escherichia coli (strain K12) OX=83333 GN=crfC PE=1 SV=1	crfC	84.37	26.8	42	16	16	16	10	10	10	12	13	14	15	15	13	14	15	15	13	14	15	15	64481	59903	66914	82798	0.940999	0.87419	0.976505	1.20831	1.284	1.117	0.929	Cytoplasmic				GO:0007059 chromosome segregation; GO:0009987 cellular process;	GO:0005622 intracellular; GO:0005623 cell; GO:0005737 cytoplasm; GO:0005829 cytosol;		PF00350	Dynamin family	S	COG0699	Predicted GTPases (dynamin-related)
P24251	Sigma factor-binding protein Crl OS=Escherichia coli (strain K12) OX=83333 GN=crl PE=1 SV=5	crl	15.655	63.2	38	10	10	10	10	11	8	9	9	9	9	8	9	9	9	8	9	9	9	8	4585000	4264300	3709300	4109500	1.10031	1.02334	0.890155	0.986195	0.896	0.87	0.93	Cytoplasmic	K11926	crl; sigma factor-binding protein Crl		GO:0006355 regulation of transcription, DNA-templated; GO:0009889 regulation of biosynthetic process; GO:0009891 positive regulation of biosynthetic process; GO:0009893 positive regulation of metabolic process; GO:0010468 regulation of gene expression; GO:0010556 regulation of macromolecule biosynthetic process; GO:0010557 positive regulation of macromolecule biosynthetic process; GO:0010604 posi…	GO:0005622 intracellular; GO:0005623 cell; GO:0005737 cytoplasm; GO:0005829 cytosol;	GO:0003700 DNA-binding transcription factor activity; GO:0140110 transcription regulator activity;
P0ACJ8	cAMP-activated global transcriptional regulator CRP OS=Escherichia coli (strain K12) OX=83333 GN=crp PE=1 SV=1	crp	23.64	77.6	121	21	21	21	27	29	32	33	19	21	21	21	19	21	21	21	19	21	21	21	2369000	2390300	3377700	3379500	0.822819	0.830218	1.17317	1.17379	1.427	1.413	1.009	Cytoplasmic	K10914	crp; CRP/FNR family transcriptional regulator, cyclic AMP receptor protein	map02020 Two-component system; map02024 Quorum sensing; map02025 Biofilm formation - Pseudomonas aeruginosa; map02026 Biofilm formation - Escherichia coli; map05111 Biofilm formation - Vibrio cholerae	GO:0006139 nucleobase-containing compound metabolic process; GO:0006351 transcription, DNA-templated; GO:0006355 regulation of transcription, DNA-templated; GO:0006725 cellular aromatic compound metabolic process; GO:0006807 nitrogen compound metabolic process; GO:0007154 cell communication; GO:0007584 response to nutrient; GO:0008152 metabolic process; GO:0009058 biosynthetic process; GO:0009059…	GO:0005622 intracellular; GO:0005623 cell; GO:0005737 cytoplasm; GO:0005829 cytosol; GO:0032991 protein-containing complex; GO:0032993 protein-DNA complex;	GO:0000166 nucleotide binding; GO:0003676 nucleic acid binding; GO:0003677 DNA binding; GO:0003700 DNA-binding transcription factor activity; GO:0005488 binding; GO:0005515 protein binding; GO:0008144 drug binding; GO:0017076 purine nucleotide binding; GO:0019001 guanyl nucleotide binding; GO:0030551 cyclic nucleotide binding; GO:0032553 ribonucleotide binding; GO:0032555 purine ribonucleotide bi…	PF00027; PF13545	Cyclic nucleotide-binding domain; Crp-like helix-turn-helix domain	K	COG0664	cAMP-binding proteins - catabolite gene activator and regulatory subunit of cAMP-dependent protein kinases
P69783	PTS system glucose-specific EIIA component OS=Escherichia coli (strain K12) OX=83333 GN=crr PE=1 SV=2	crr	18.251	53.8	68	10	10	10	16	18	17	17	8	9	8	9	8	9	8	9	8	9	8	9	7430500	7542000	9842800	9690200	0.86137	0.874295	1.14101	1.12332	1.304	1.305	1.015	Cytoplasmic	K02777	PTS-Glc-EIIA, crr; PTS system, sugar-specific IIA component [EC:2.7.1.-]	map00010 Glycolysis / Gluconeogenesis; map00500 Starch and sucrose metabolism; map00520 Amino sugar and nucleotide sugar metabolism; map01100 Metabolic pathways; map02026 Biofilm formation - Escherichia coli; map02060 Phosphotransferase system (PTS); map05111 Biofilm formation - Vibrio cholerae	GO:0006109 regulation of carbohydrate metabolic process; GO:0006793 phosphorus metabolic process; GO:0006796 phosphate-containing compound metabolic process; GO:0006810 transport; GO:0008152 metabolic process; GO:0008643 carbohydrate transport; GO:0009401 phosphoenolpyruvate-dependent sugar phosphotransferase system; GO:0009892 negative regulation of metabolic process; GO:0009987 cellular process…	GO:0005622 intracellular; GO:0005623 cell; GO:0005737 cytoplasm; GO:0005829 cytosol; GO:0005886 plasma membrane; GO:0009898 cytoplasmic side of plasma membrane; GO:0016020 membrane; GO:0019897 extrinsic component of plasma membrane; GO:0019898 extrinsic component of membrane; GO:0031234 extrinsic component of cytoplasmic side of plasma membrane; GO:0071944 cell periphery; GO:0098552 side of membr…	GO:0003824 catalytic activity; GO:0016301 kinase activity; GO:0016740 transferase activity; GO:0016772 transferase activity, transferring phosphorus-containing groups;	PF00358	phosphoenolpyruvate-dependent sugar phosphotransferase system, EIIA 1	G	COG2190	Phosphotransferase system IIA components
Q46925	Cysteine desulfurase CsdA OS=Escherichia coli (strain K12) OX=83333 GN=csdA PE=1 SV=1	csdA	43.234	33.7	37	10	10	10	8	9	10	10	9	10	10	10	9	10	10	10	9	10	10	10	170590	174510	113920	107900	1.20363	1.23128	0.803782	0.761307	0.633	0.653	1.023	Cytoplasmic	K01766	csdA; cysteine sulfinate desulfinase [EC:4.4.1.-]		GO:0000096 sulfur amino acid metabolic process; GO:0001887 selenium compound metabolic process; GO:0006082 organic acid metabolic process; GO:0006464 cellular protein modification process; GO:0006520 cellular amino acid metabolic process; GO:0006790 sulfur compound metabolic process; GO:0006807 nitrogen compound metabolic process; GO:0008152 metabolic process; GO:0009987 cellular process; GO:0016…		GO:0003824 catalytic activity; GO:0005488 binding; GO:0008144 drug binding; GO:0009000 selenocysteine lyase activity; GO:0016740 transferase activity; GO:0016782 transferase activity, transferring sulfur-containing groups; GO:0016783 sulfurtransferase activity; GO:0016829 lyase activity; GO:0016846 carbon-sulfur lyase activity; GO:0019842 vitamin binding; GO:0030170 pyridoxal phosphate binding; G…	PF00266	Aminotransferase class-V	E	COG0520	Selenocysteine lyase
P0AGF2	Sulfur acceptor protein CsdE OS=Escherichia coli (strain K12) OX=83333 GN=csdE PE=1 SV=1	csdE	15.94	53.1	33	8	8	8	9	9	8	7	8	8	8	8	8	8	8	8	8	8	8	8	215830	217260	193890	194650	1.05074	1.0577	0.943929	0.947628	0.902	0.892	1.007	Cytoplasmic	K02426	sufE; cysteine desulfuration protein SufE		GO:0006139 nucleobase-containing compound metabolic process; GO:0006396 RNA processing; GO:0006399 tRNA metabolic process; GO:0006400 tRNA modification; GO:0006725 cellular aromatic compound metabolic process; GO:0006807 nitrogen compound metabolic process; GO:0008033 tRNA processing; GO:0008152 metabolic process; GO:0009451 RNA modification; GO:0009987 cellular process; GO:0010467 gene expressio…		GO:0097163 sulfur carrier activity; GO:0140104 molecular carrier activity;			S	COG2166	SufE protein probably involved in Fe-S center assembly
P52106	CsgBAC operon transcriptional regulatory protein OS=Escherichia coli (strain K12) OX=83333 GN=csgD PE=1 SV=1	csgD	24.935	17.1	5	3	3	3	0	0	3	2	1	0	3	3	1	0	3	3	1	0	3	3	0	0	28575	27277			1.02324	0.97676				Cytoplasmic	K04333	csgD; LuxR family transcriptional regulator, csgAB operon transcriptional regulatory protein	map02026 Biofilm formation - Escherichia coli	GO:0006355 regulation of transcription, DNA-templated; GO:0009889 regulation of biosynthetic process; GO:0009890 negative regulation of biosynthetic process; GO:0009891 positive regulation of biosynthetic process; GO:0009892 negative regulation of metabolic process; GO:0009893 positive regulation of metabolic process; GO:0010468 regulation of gene expression; GO:0010556 regulation of macromolecul…	GO:0032991 protein-containing complex; GO:0032993 protein-DNA complex;	GO:0000976 transcription regulatory region sequence-specific DNA binding; GO:0000984 bacterial-type RNA polymerase transcription regulatory region sequence-specific DNA binding; GO:0000986 bacterial-type cis-regulatory region sequence-specific DNA binding; GO:0000987 cis-regulatory region sequence-specific DNA binding; GO:0001067 regulatory region nucleic acid binding; GO:0001216 DNA-binding tran…	PF00196	Bacterial regulatory proteins, luxR family	K	COG2197	Response regulator containing a CheY-like receiver domain and an HTH DNA-binding domain
P0A9X9	Cold shock protein CspA OS=Escherichia coli (strain K12) OX=83333 GN=cspA PE=1 SV=2	cspA	7.4032	52.9	18	3	2	3	4	4	5	5	3	3	3	3	2	2	2	2	3	3	3	3	2402500	1616600	953980	872820	1.64389	1.10614	0.652752	0.597219	0.363	0.59	0.673	Cytoplasmic	K03704	cspA; cold shock protein		GO:0006139 nucleobase-containing compound metabolic process; GO:0006351 transcription, DNA-templated; GO:0006355 regulation of transcription, DNA-templated; GO:0006725 cellular aromatic compound metabolic process; GO:0006807 nitrogen compound metabolic process; GO:0006950 response to stress; GO:0008152 metabolic process; GO:0009058 biosynthetic process; GO:0009059 macromolecule biosynthetic proce…	GO:0005622 intracellular; GO:0005623 cell; GO:0005737 cytoplasm; GO:0005829 cytosol;	GO:0001072 transcription antitermination factor activity, RNA binding; GO:0003676 nucleic acid binding; GO:0003677 DNA binding; GO:0003697 single-stranded DNA binding; GO:0003723 RNA binding; GO:0003727 single-stranded RNA binding; GO:0005488 binding; GO:0097159 organic cyclic compound binding; GO:0140110 transcription regulator activity; GO:1901363 heterocyclic compound binding;	PF00313	'Cold-shock' DNA-binding domain	K	COG1278	Cold shock proteins
P36995	Cold shock-like protein CspB OS=Escherichia coli (strain K12) OX=83333 GN=cspB PE=1 SV=1	cspB	7.7166	62	8	4	4	4	4	2	1	1	4	4	1	1	4	4	1	1	4	4	1	1	152640	84093	0	0	1.28955	0.710446					0.551	Cytoplasmic	K03704	cspA; cold shock protein		GO:0006139 nucleobase-containing compound metabolic process; GO:0006351 transcription, DNA-templated; GO:0006355 regulation of transcription, DNA-templated; GO:0006725 cellular aromatic compound metabolic process; GO:0006807 nitrogen compound metabolic process; GO:0006950 response to stress; GO:0008152 metabolic process; GO:0009058 biosynthetic process; GO:0009059 macromolecule biosynthetic proce…	GO:0005622 intracellular; GO:0005623 cell; GO:0005737 cytoplasm; GO:0005829 cytosol;	GO:0001072 transcription antitermination factor activity, RNA binding; GO:0003676 nucleic acid binding; GO:0003677 DNA binding; GO:0003697 single-stranded DNA binding; GO:0003723 RNA binding; GO:0003727 single-stranded RNA binding; GO:0005488 binding; GO:0005515 protein binding; GO:0008143 poly(A) binding; GO:0051087 chaperone binding; GO:0070717 poly-purine tract binding; GO:0097159 organic cycl…	PF00313	'Cold-shock' DNA-binding domain	K	COG1278	Cold shock proteins
P0A9Y6	Cold shock-like protein CspC OS=Escherichia coli (strain K12) OX=83333 GN=cspC PE=1 SV=2	cspC	7.4023	63.8	35	3	3	3	8	9	8	10	3	3	3	3	3	3	3	3	3	3	3	3	19339000	20557000	16244000	16688000	1.06217	1.12907	0.892184	0.916571	0.863	0.79	1.063	Cytoplasmic	K03704	cspA; cold shock protein		GO:0006355 regulation of transcription, DNA-templated; GO:0006950 response to stress; GO:0009266 response to temperature stimulus; GO:0009409 response to cold; GO:0009628 response to abiotic stimulus; GO:0009889 regulation of biosynthetic process; GO:0009890 negative regulation of biosynthetic process; GO:0009892 negative regulation of metabolic process; GO:0010468 regulation of gene expression; …	GO:0005622 intracellular; GO:0005623 cell; GO:0005737 cytoplasm; GO:0005829 cytosol;	GO:0001072 transcription antitermination factor activity, RNA binding; GO:0003676 nucleic acid binding; GO:0003677 DNA binding; GO:0003697 single-stranded DNA binding; GO:0003723 RNA binding; GO:0005488 binding; GO:0005515 protein binding; GO:0051087 chaperone binding; GO:0097159 organic cyclic compound binding; GO:0140110 transcription regulator activity; GO:1901363 heterocyclic compound binding;	PF00313	'Cold-shock' DNA-binding domain	K	COG1278	Cold shock proteins
P0A968	Cold shock-like protein CspD OS=Escherichia coli (strain K12) OX=83333 GN=cspD PE=1 SV=1	cspD	7.9689	78.4	12	3	3	3	3	2	4	3	3	3	3	3	3	3	3	3	3	3	3	3	96372	89957	159820	144480	0.785702	0.733401	1.30298	1.17792	1.499	1.777	0.933	Cytoplasmic	K03704	cspA; cold shock protein		GO:0006275 regulation of DNA replication; GO:0006355 regulation of transcription, DNA-templated; GO:0006950 response to stress; GO:0008156 negative regulation of DNA replication; GO:0009266 response to temperature stimulus; GO:0009409 response to cold; GO:0009605 response to external stimulus; GO:0009628 response to abiotic stimulus; GO:0009889 regulation of biosynthetic process; GO:0009890 negat…	GO:0005622 intracellular; GO:0005623 cell; GO:0005737 cytoplasm; GO:0005829 cytosol;	GO:0003676 nucleic acid binding; GO:0003677 DNA binding; GO:0003697 single-stranded DNA binding; GO:0003723 RNA binding; GO:0005488 binding; GO:0097159 organic cyclic compound binding; GO:1901363 heterocyclic compound binding;	PF00313	'Cold-shock' DNA-binding domain	K	COG1278	Cold shock proteins
P0A972	Cold shock-like protein CspE OS=Escherichia coli (strain K12) OX=83333 GN=cspE PE=1 SV=2	cspE	7.4634	78.3	32	6	6	6	7	11	7	7	6	6	4	5	6	6	4	5	6	6	4	5	21509000	32656000	10061000	9824700	1.16185	1.76398	0.543465	0.530701	0.457	0.308	1.518	Cytoplasmic	K03704	cspA; cold shock protein		GO:0006355 regulation of transcription, DNA-templated; GO:0006950 response to stress; GO:0009266 response to temperature stimulus; GO:0009409 response to cold; GO:0009628 response to abiotic stimulus; GO:0009889 regulation of biosynthetic process; GO:0009890 negative regulation of biosynthetic process; GO:0009892 negative regulation of metabolic process; GO:0010468 regulation of gene expression; …	GO:0005622 intracellular; GO:0005623 cell; GO:0005737 cytoplasm; GO:0005829 cytosol;	GO:0001072 transcription antitermination factor activity, RNA binding; GO:0003676 nucleic acid binding; GO:0003677 DNA binding; GO:0003697 single-stranded DNA binding; GO:0003723 RNA binding; GO:0003727 single-stranded RNA binding; GO:0005488 binding; GO:0008143 poly(A) binding; GO:0070717 poly-purine tract binding; GO:0097159 organic cyclic compound binding; GO:0140110 transcription regulator ac…	PF00313	'Cold-shock' DNA-binding domain	K	COG1278	Cold shock proteins
P0A978	Cold shock-like protein CspG OS=Escherichia coli (strain K12) OX=83333 GN=cspG PE=1 SV=1	cspG	7.7806	52.9	6	3	2	2	4	2	0	0	3	3	2	2	2	2	1	1	2	2	1	1	143990	73661	0	0	1.32313	0.676873					0.512	Unknown	K03704	cspA; cold shock protein		GO:0006355 regulation of transcription, DNA-templated; GO:0006950 response to stress; GO:0009266 response to temperature stimulus; GO:0009409 response to cold; GO:0009628 response to abiotic stimulus; GO:0009889 regulation of biosynthetic process; GO:0010468 regulation of gene expression; GO:0010556 regulation of macromolecule biosynthetic process; GO:0019219 regulation of nucleobase-containing c…	GO:0005622 intracellular; GO:0005623 cell; GO:0005737 cytoplasm; GO:0005829 cytosol;		PF00313	'Cold-shock' DNA-binding domain	K	COG1278	Cold shock proteins
P32144	HTH-type transcriptional repressor CsqR OS=Escherichia coli (strain K12) OX=83333 GN=csqR PE=1 SV=2	csqR	28.507	41.4	31	9	9	9	10	8	6	7	9	8	8	8	9	8	8	8	9	8	8	8	171170	169490	120420	126340	1.16557	1.15413	0.819993	0.860304	0.738	0.71	0.99	Cytoplasmic				GO:0006139 nucleobase-containing compound metabolic process; GO:0006351 transcription, DNA-templated; GO:0006725 cellular aromatic compound metabolic process; GO:0006807 nitrogen compound metabolic process; GO:0008152 metabolic process; GO:0009058 biosynthetic process; GO:0009059 macromolecule biosynthetic process; GO:0009987 cellular process; GO:0010467 gene expression; GO:0016070 RNA metabolic …			PF08220; PF00455	DeoR-like helix-turn-helix domain; DeoR C terminal sensor domain	K	COG1349	Transcriptional regulators of sugar metabolism
P69913	Carbon storage regulator OS=Escherichia coli (strain K12) OX=83333 GN=csrA PE=1 SV=1	csrA	6.8558	52.5	12	3	3	3	2	2	4	4	2	1	3	2	2	1	3	2	2	1	3	2	68268	0	132860	153270	0.577893		1.12467	1.29744	2.245			Unknown	K03563	csrA; carbon storage regulator	map02020 Two-component system; map02025 Biofilm formation - Pseudomonas aeruginosa; map02026 Biofilm formation - Escherichia coli; map05111 Biofilm formation - Vibrio cholerae	GO:0005979 regulation of glycogen biosynthetic process; GO:0006109 regulation of carbohydrate metabolic process; GO:0006139 nucleobase-containing compound metabolic process; GO:0006417 regulation of translation; GO:0006446 regulation of translational initiation; GO:0006725 cellular aromatic compound metabolic process; GO:0006807 nitrogen compound metabolic process; GO:0008152 metabolic process; G…	GO:0005622 intracellular; GO:0005623 cell; GO:0005737 cytoplasm; GO:0005829 cytosol;	GO:0003676 nucleic acid binding; GO:0003723 RNA binding; GO:0003729 mRNA binding; GO:0005488 binding; GO:0048027 mRNA 5'-UTR binding; GO:0097159 organic cyclic compound binding; GO:1901363 heterocyclic compound binding;			J	COG1551	Carbon storage regulator (could also regulate swarming and quorum sensing)
P13518	RNase E specificity factor CsrD OS=Escherichia coli (strain K12) OX=83333 GN=csrD PE=1 SV=2	csrD	73.338	23.1	24	11	11	11	4	4	9	7	6	6	10	8	6	6	10	8	6	6	10	8	39877	31527	78711	76071	0.705207	0.557541	1.39197	1.34528	1.908	2.497	0.791	Unknown	K18765	csrD; RNase E specificity factor CsrD		GO:0006139 nucleobase-containing compound metabolic process; GO:0006401 RNA catabolic process; GO:0006725 cellular aromatic compound metabolic process; GO:0006807 nitrogen compound metabolic process; GO:0008152 metabolic process; GO:0009056 catabolic process; GO:0009057 macromolecule catabolic process; GO:0009987 cellular process; GO:0016043 cellular component organization; GO:0016070 RNA metabol…	GO:0005623 cell; GO:0005886 plasma membrane; GO:0016020 membrane; GO:0071944 cell periphery;		PF00990; PF00563	GGDEF domain; EAL domain	T	COG2200	FOG: EAL domain
P15078	Peptide transporter CstA OS=Escherichia coli (strain K12) OX=83333 GN=cstA PE=1 SV=3	cstA	75.104	8	10	5	4	5	4	2	2	2	4	4	4	3	4	3	4	3	4	4	4	3	485550	318510	288930	276210	1.41849	0.9305	0.844084	0.806924	0.569	0.907	0.656	CytoplasmicMembrane	K06200	cstA; carbon starvation protein		GO:0006950 response to stress; GO:0006974 cellular response to DNA damage stimulus; GO:0007154 cell communication; GO:0009267 cellular response to starvation; GO:0009605 response to external stimulus; GO:0009987 cellular process; GO:0009991 response to extracellular stimulus; GO:0031667 response to nutrient levels; GO:0031668 cellular response to extracellular stimulus; GO:0031669 cellular respon…	GO:0005623 cell; GO:0005886 plasma membrane; GO:0005887 integral component of plasma membrane; GO:0016020 membrane; GO:0016021 integral component of membrane; GO:0031224 intrinsic component of membrane; GO:0031226 intrinsic component of plasma membrane; GO:0071944 cell periphery;		PF13722	C-terminal domain on CstA (DUF4161)	T	COG1966	Carbon starvation protein, predicted membrane protein
P36649	Blue copper oxidase CueO OS=Escherichia coli (strain K12) OX=83333 GN=cueO PE=1 SV=2	cueO	56.556	18	28	6	6	6	7	7	7	7	6	6	6	6	6	6	6	6	6	6	6	6	210990	201560	276270	290710	0.861597	0.823089	1.12817	1.18714	1.378	1.371	0.955	Periplasmic	K14588	cueO; blue copper oxidase		GO:0006950 response to stress; GO:0006979 response to oxidative stress; GO:0008152 metabolic process; GO:0009314 response to radiation; GO:0009628 response to abiotic stimulus; GO:0009636 response to toxic substance; GO:0009987 cellular process; GO:0010035 response to inorganic substance; GO:0010038 response to metal ion; GO:0010212 response to ionizing radiation; GO:0010273 detoxification of cop…	GO:0005623 cell; GO:0030288 outer membrane-bounded periplasmic space; GO:0030313 cell envelope; GO:0031975 envelope; GO:0032153 cell division site; GO:0042597 periplasmic space;	GO:0003824 catalytic activity; GO:0004322 ferroxidase activity; GO:0005488 binding; GO:0005507 copper ion binding; GO:0016491 oxidoreductase activity; GO:0016679 oxidoreductase activity, acting on diphenols and related substances as donors; GO:0016682 oxidoreductase activity, acting on diphenols and related substances as donors, oxygen as acceptor; GO:0016722 oxidoreductase activity, oxidizing me…	PF07732; PF00394; PF07731	Multicopper oxidase; Multicopper oxidase; Multicopper oxidase	Q	COG2132	Putative multicopper oxidases
P0A9G4	HTH-type transcriptional regulator CueR OS=Escherichia coli (strain K12) OX=83333 GN=cueR PE=1 SV=1	cueR	15.235	17	11	2	2	2	3	3	2	3	2	2	1	2	2	2	1	2	2	2	1	2	47346	55902	93581	89753	0.660837	0.780258	1.30617	1.25274	1.896	1.674	1.181	Cytoplasmic	K19591	cueR; MerR family transcriptional regulator, copper efflux regulator		GO:0006139 nucleobase-containing compound metabolic process; GO:0006351 transcription, DNA-templated; GO:0006355 regulation of transcription, DNA-templated; GO:0006725 cellular aromatic compound metabolic process; GO:0006807 nitrogen compound metabolic process; GO:0008152 metabolic process; GO:0009058 biosynthetic process; GO:0009059 macromolecule biosynthetic process; GO:0009889 regulation of bi…	GO:0032991 protein-containing complex; GO:0032993 protein-DNA complex;	GO:0000976 transcription regulatory region sequence-specific DNA binding; GO:0000984 bacterial-type RNA polymerase transcription regulatory region sequence-specific DNA binding; GO:0000986 bacterial-type cis-regulatory region sequence-specific DNA binding; GO:0000987 cis-regulatory region sequence-specific DNA binding; GO:0001067 regulatory region nucleic acid binding; GO:0001216 DNA-binding tran…			K	COG0789	Predicted transcriptional regulators
P76113	NADPH-dependent curcumin reductase OS=Escherichia coli (strain K12) OX=83333 GN=curA PE=1 SV=3	curA	37.609	49.3	31	11	11	11	5	4	12	10	6	6	11	11	6	6	11	11	6	6	11	11	109650	126570	610020	592280	0.304897	0.351945	1.69624	1.64691	5.402	4.82	1.154	Cytoplasmic	K23256	curA; NADPH-dependent curcumin reductase [EC:1.3.1.-]							S	COG2130	Putative NADP-dependent oxidoreductases
P77214	Cation efflux system protein CusF OS=Escherichia coli (strain K12) OX=83333 GN=cusF PE=1 SV=1	cusF	12.251	17.3	2	1	1	1	0	0	1	1	0	0	1	1	0	0	1	1	0	0	1	1	0	0	0	0								Periplasmic	K07810	cusF; Cu(I)/Ag(I) efflux system periplasmic protein CusF	map02020 Two-component system	GO:0006873 cellular ion homeostasis; GO:0006875 cellular metal ion homeostasis; GO:0006878 cellular copper ion homeostasis; GO:0006950 response to stress; GO:0009636 response to toxic substance; GO:0009987 cellular process; GO:0010035 response to inorganic substance; GO:0010038 response to metal ion; GO:0010043 response to zinc ion; GO:0010272 response to silver ion; GO:0010273 detoxification of …	GO:0005623 cell; GO:0030288 outer membrane-bounded periplasmic space; GO:0030313 cell envelope; GO:0031975 envelope; GO:0042597 periplasmic space;	GO:0005488 binding; GO:0005507 copper ion binding; GO:0016530 metallochaperone activity; GO:0016531 copper chaperone activity; GO:0043167 ion binding; GO:0043169 cation binding; GO:0046872 metal ion binding; GO:0046914 transition metal ion binding; GO:0140104 molecular carrier activity;			S	COG5569	Uncharacterized conserved protein
P0ACZ8	Transcriptional regulatory protein CusR OS=Escherichia coli (strain K12) OX=83333 GN=cusR PE=1 SV=1	cusR	25.394	11	6	2	2	2	1	2	1	2	2	2	2	2	2	2	2	2	2	2	2	2	59101	40765	74291	78656	0.935094	0.644983	1.17543	1.24449	1.331	1.822	0.69	Cytoplasmic	K07665	cusR, copR, silR; two-component system, OmpR family, copper resistance phosphate regulon response regulator CusR	map02020 Two-component system				PF00072; PF00486	Response regulator receiver domain; Transcriptional regulatory protein, C terminal	K	COG0745	Response regulators consisting of a CheY-like receiver domain and a winged-helix DNA-binding domain
P77485	Sensor histidine kinase CusS OS=Escherichia coli (strain K12) OX=83333 GN=cusS PE=1 SV=1	cusS	53.737	8.8	7	3	3	3	3	2	1	1	3	2	2	2	3	2	2	2	3	2	2	2	19863	20240	20621	21550	0.9657	0.984029	1.00255	1.04772	1.085	1.019	1.019	CytoplasmicMembrane	K07644	cusS, copS, silS; two-component system, OmpR family, heavy metal sensor histidine kinase CusS [EC:2.7.13.3]	map02020 Two-component system	GO:0000160 phosphorelay signal transduction system; GO:0006464 cellular protein modification process; GO:0006468 protein phosphorylation; GO:0006793 phosphorus metabolic process; GO:0006796 phosphate-containing compound metabolic process; GO:0006807 nitrogen compound metabolic process; GO:0007154 cell communication; GO:0007165 signal transduction; GO:0008152 metabolic process; GO:0009987 cellular…	GO:0005623 cell; GO:0005886 plasma membrane; GO:0016020 membrane; GO:0071944 cell periphery;	GO:0000155 phosphorelay sensor kinase activity; GO:0003824 catalytic activity; GO:0004672 protein kinase activity; GO:0004673 protein histidine kinase activity; GO:0016301 kinase activity; GO:0016740 transferase activity; GO:0016772 transferase activity, transferring phosphorus-containing groups; GO:0016773 phosphotransferase activity, alcohol group as acceptor; GO:0016775 phosphotransferase acti…	PF00672; PF00512; PF02518	HAMP domain; His Kinase A (phospho-acceptor) domain; Histidine kinase-, DNA gyrase B-, and HSP90-like ATPase	T	COG5002	Signal transduction histidine kinase
P69488	Divalent-cation tolerance protein CutA OS=Escherichia coli (strain K12) OX=83333 GN=cutA PE=1 SV=1	cutA	12.331	63.4	22	4	4	4	5	4	7	6	4	4	4	4	4	4	4	4	4	4	4	4	138570	133960	425380	411540	0.499599	0.482978	1.53366	1.48376	2.97	3.175	0.967	Unknown	K03926	cutA; periplasmic divalent cation tolerance protein		GO:0009987 cellular process; GO:0010035 response to inorganic substance; GO:0010038 response to metal ion; GO:0016043 cellular component organization; GO:0022607 cellular component assembly; GO:0042221 response to chemical; GO:0043933 protein-containing complex subunit organization; GO:0044085 cellular component biogenesis; GO:0046688 response to copper ion; GO:0050896 response to stimulus; GO:00…	GO:0005622 intracellular; GO:0005623 cell; GO:0005737 cytoplasm;	GO:0005488 binding; GO:0005507 copper ion binding; GO:0043167 ion binding; GO:0043169 cation binding; GO:0046872 metal ion binding; GO:0046914 transition metal ion binding;	PF03091	CutA1 divalent ion tolerance protein	P	COG1324	Uncharacterized protein involved in tolerance to divalent cations
P67826	Copper homeostasis protein CutC OS=Escherichia coli (strain K12) OX=83333 GN=cutC PE=3 SV=1	cutC	26.761	62.1	55	12	12	12	13	11	16	15	11	11	11	11	11	11	11	11	11	11	11	11	117850	115290	196530	202530	0.74565	0.729453	1.24347	1.28143	1.719	1.705	0.978	Cytoplasmic	K06201	cutC; copper homeostasis protein		GO:0006873 cellular ion homeostasis; GO:0006875 cellular metal ion homeostasis; GO:0006878 cellular copper ion homeostasis; GO:0009987 cellular process; GO:0010035 response to inorganic substance; GO:0010038 response to metal ion; GO:0019725 cellular homeostasis; GO:0030003 cellular cation homeostasis; GO:0042221 response to chemical; GO:0042592 homeostatic process; GO:0046688 response to copper …			PF03932	CutC family	P	COG3142	Uncharacterized protein involved in copper resistance
P08550	Colicin V production protein OS=Escherichia coli (strain K12) OX=83333 GN=cvpA PE=1 SV=1	cvpA	17.907	6.2	4	1	1	1	1	1	1	1	1	1	1	1	1	1	1	1	1	1	1	1	0	0	0	0								CytoplasmicMembrane	K03558	cvpA; membrane protein required for colicin V production		GO:0008152 metabolic process; GO:0009058 biosynthetic process; GO:0009403 toxin biosynthetic process; GO:0009404 toxin metabolic process; GO:0009987 cellular process; GO:0019748 secondary metabolic process; GO:0044237 cellular metabolic process; GO:0044249 cellular biosynthetic process; GO:0044550 secondary metabolite biosynthetic process;	GO:0005623 cell; GO:0005886 plasma membrane; GO:0016020 membrane; GO:0071944 cell periphery;				S	COG1286	Uncharacterized membrane protein, required for colicin V production
P76007	K(+)/H(+) antiporter NhaP2 OS=Escherichia coli (strain K12) OX=83333 GN=cvrA PE=1 SV=2	cvrA	62.285	10.4	19	5	5	5	5	4	5	5	5	5	5	5	5	5	5	5	5	5	5	5	115290	107480	114350	103070	1.04764	0.976669	1.0391	0.936596	0.894	1.064	0.932	CytoplasmicMembrane	K11105	cvrA, nhaP2; cell volume regulation protein A		GO:0006810 transport; GO:0006811 ion transport; GO:0006812 cation transport; GO:0006813 potassium ion transport; GO:0006884 cell volume homeostasis; GO:0008361 regulation of cell size; GO:0009987 cellular process; GO:0015672 monovalent inorganic cation transport; GO:0016043 cellular component organization; GO:0019725 cellular homeostasis; GO:0030001 metal ion transport; GO:0032535 regulation of c…	GO:0005623 cell; GO:0005886 plasma membrane; GO:0005887 integral component of plasma membrane; GO:0016020 membrane; GO:0016021 integral component of membrane; GO:0031224 intrinsic component of membrane; GO:0031226 intrinsic component of plasma membrane; GO:0071944 cell periphery;	GO:0005215 transporter activity; GO:0005451 monovalent cation:proton antiporter activity; GO:0008324 cation transmembrane transporter activity; GO:0015075 ion transmembrane transporter activity; GO:0015077 monovalent inorganic cation transmembrane transporter activity; GO:0015078 proton transmembrane transporter activity; GO:0015079 potassium ion transmembrane transporter activity; GO:0015291 sec…	PF02080; PF03471	TrkA-C domain; Transporter associated domain	P	COG3263	NhaP-type Na+/H+ and K+/H+ antiporters with a unique C-terminal domain
P00936	Adenylate cyclase OS=Escherichia coli (strain K12) OX=83333 GN=cyaA PE=1 SV=5	cyaA	97.585	44	116	29	29	29	30	23	34	29	29	25	28	28	29	25	28	28	29	25	28	28	307780	318310	434610	439020	0.8209	0.848985	1.15918	1.17094	1.426	1.365	1.034	Cytoplasmic	K05851	cyaA; adenylate cyclase, class 1 [EC:4.6.1.1]	map00230 Purine metabolism; map01100 Metabolic pathways; map02026 Biofilm formation - Escherichia coli; map05111 Biofilm formation - Vibrio cholerae	GO:0006139 nucleobase-containing compound metabolic process; GO:0006163 purine nucleotide metabolic process; GO:0006164 purine nucleotide biosynthetic process; GO:0006171 cAMP biosynthetic process; GO:0006725 cellular aromatic compound metabolic process; GO:0006753 nucleoside phosphate metabolic process; GO:0006793 phosphorus metabolic process; GO:0006796 phosphate-containing compound metabolic p…	GO:0005622 intracellular; GO:0005623 cell; GO:0005737 cytoplasm;	GO:0003824 catalytic activity; GO:0004016 adenylate cyclase activity; GO:0009975 cyclase activity; GO:0016829 lyase activity; GO:0016849 phosphorus-oxygen lyase activity;	PF12633	Adenylate cyclase NT domain	F	COG3072	Adenylate cyclase
P27838	Iron-sulfur cluster assembly protein CyaY OS=Escherichia coli (strain K12) OX=83333 GN=cyaY PE=1 SV=1	cyaY	12.231	46.2	27	5	5	5	8	7	6	6	5	5	5	5	5	5	5	5	5	5	5	5	878440	795660	486790	489220	1.32589	1.20095	0.734747	0.738415	0.557	0.612	0.906	Cytoplasmic	K06202	cyaY; CyaY protein		GO:0006464 cellular protein modification process; GO:0006790 sulfur compound metabolic process; GO:0006807 nitrogen compound metabolic process; GO:0006873 cellular ion homeostasis; GO:0006875 cellular metal ion homeostasis; GO:0006879 cellular iron ion homeostasis; GO:0006950 response to stress; GO:0006979 response to oxidative stress; GO:0008152 metabolic process; GO:0009987 cellular process; GO…	GO:0005622 intracellular; GO:0005623 cell; GO:0005737 cytoplasm; GO:0005829 cytosol;	GO:0003824 catalytic activity; GO:0004322 ferroxidase activity; GO:0005488 binding; GO:0005506 iron ion binding; GO:0008198 ferrous iron binding; GO:0008199 ferric iron binding; GO:0016491 oxidoreductase activity; GO:0016530 metallochaperone activity; GO:0016722 oxidoreductase activity, oxidizing metal ions; GO:0016724 oxidoreductase activity, oxidizing metal ions, oxygen as acceptor; GO:0034986 …	PF01491	Frataxin-like domain	P	COG1965	Protein implicated in iron transport, frataxin homolog
P0AAE0	D-serine/D-alanine/glycine transporter OS=Escherichia coli (strain K12) OX=83333 GN=cycA PE=1 SV=1	cycA	51.659	9.8	12	4	3	4	3	3	3	3	4	4	3	4	3	3	3	3	4	4	3	4	600290	598100	1083100	1012900	0.728863	0.726204	1.31508	1.22985	1.687	1.811	0.996	CytoplasmicMembrane	K11737	cycA; D-serine/D-alanine/glycine transporter		GO:0001762 beta-alanine transport; GO:0003333 amino acid transmembrane transport; GO:0006810 transport; GO:0006811 ion transport; GO:0006812 cation transport; GO:0006820 anion transport; GO:0006836 neurotransmitter transport; GO:0006855 drug transmembrane transport; GO:0006865 amino acid transport; GO:0015711 organic anion transport; GO:0015804 neutral amino acid transport; GO:0015807 L-amino aci…	GO:0005623 cell; GO:0005886 plasma membrane; GO:0016020 membrane; GO:0071944 cell periphery;	GO:0001761 beta-alanine transmembrane transporter activity; GO:0005215 transporter activity; GO:0005326 neurotransmitter transmembrane transporter activity; GO:0005342 organic acid transmembrane transporter activity; GO:0008324 cation transmembrane transporter activity; GO:0008509 anion transmembrane transporter activity; GO:0008514 organic anion transmembrane transporter activity; GO:0015075 ion…			E	COG1113	Gamma-aminobutyrate permease and related permeases
P0ABJ9	Cytochrome bd-I ubiquinol oxidase subunit 1 OS=Escherichia coli (strain K12) OX=83333 GN=cydA PE=1 SV=1	cydA	58.204	20.1	57	11	11	11	15	16	14	12	11	11	11	11	11	11	11	11	11	11	11	11	1531800	1809500	1850000	1801800	0.876178	1.03502	1.05819	1.03062	1.176	1.022	1.181	CytoplasmicMembrane	K00425	cydA; cytochrome bd ubiquinol oxidase subunit I [EC:7.1.1.7]	map00190 Oxidative phosphorylation; map02020 Two-component system	GO:0006091 generation of precursor metabolites and energy; GO:0008152 metabolic process; GO:0009060 aerobic respiration; GO:0009987 cellular process; GO:0015980 energy derivation by oxidation of organic compounds; GO:0019646 aerobic electron transport chain; GO:0022900 electron transport chain; GO:0022904 respiratory electron transport chain; GO:0044237 cellular metabolic process; GO:0045333 cell…	GO:0005623 cell; GO:0005886 plasma membrane; GO:0005887 integral component of plasma membrane; GO:0016020 membrane; GO:0016021 integral component of membrane; GO:0031224 intrinsic component of membrane; GO:0031226 intrinsic component of plasma membrane; GO:0032991 protein-containing complex; GO:0070069 cytochrome complex; GO:0071944 cell periphery;	GO:0003824 catalytic activity; GO:0005488 binding; GO:0009055 electron transfer activity; GO:0016491 oxidoreductase activity; GO:0016679 oxidoreductase activity, acting on diphenols and related substances as donors; GO:0020037 heme binding; GO:0046906 tetrapyrrole binding; GO:0048037 cofactor binding; GO:0097159 organic cyclic compound binding; GO:1901363 heterocyclic compound binding;			C	COG1271	Cytochrome bd-type quinol oxidase, subunit 1
P0ABK2	Cytochrome bd-I ubiquinol oxidase subunit 2 OS=Escherichia coli (strain K12) OX=83333 GN=cydB PE=1 SV=1	cydB	42.453	5.8	14	2	2	2	4	3	3	4	2	2	2	2	2	2	2	2	2	2	2	2	733420	846590	1115500	1021600	0.789237	0.91102	1.2004	1.09935	1.393	1.318	1.154	CytoplasmicMembrane	K00426	cydB; cytochrome bd ubiquinol oxidase subunit II [EC:7.1.1.7]	map00190 Oxidative phosphorylation; map02020 Two-component system	GO:0006091 generation of precursor metabolites and energy; GO:0008152 metabolic process; GO:0009060 aerobic respiration; GO:0009987 cellular process; GO:0015980 energy derivation by oxidation of organic compounds; GO:0019646 aerobic electron transport chain; GO:0022900 electron transport chain; GO:0022904 respiratory electron transport chain; GO:0044237 cellular metabolic process; GO:0045333 cell…	GO:0005623 cell; GO:0005886 plasma membrane; GO:0005887 integral component of plasma membrane; GO:0016020 membrane; GO:0016021 integral component of membrane; GO:0031224 intrinsic component of membrane; GO:0031226 intrinsic component of plasma membrane; GO:0032991 protein-containing complex; GO:0070069 cytochrome complex; GO:0071944 cell periphery;	GO:0003824 catalytic activity; GO:0005488 binding; GO:0009055 electron transfer activity; GO:0016491 oxidoreductase activity; GO:0016679 oxidoreductase activity, acting on diphenols and related substances as donors; GO:0016682 oxidoreductase activity, acting on diphenols and related substances as donors, oxygen as acceptor; GO:0020037 heme binding; GO:0046906 tetrapyrrole binding; GO:0048037 cofa…			C	COG1294	Cytochrome bd-type quinol oxidase, subunit 2
P23886	ATP-binding/permease protein CydC OS=Escherichia coli (strain K12) OX=83333 GN=cydC PE=3 SV=2	cydC	62.919	34.2	47	15	15	15	14	12	11	10	14	12	12	13	14	12	12	13	14	12	12	13	222610	232290	256650	250400	0.925661	0.965913	1.06721	1.04122	1.125	1.105	1.043	CytoplasmicMembrane	K16012	cydC; ATP-binding cassette, subfamily C, bacterial CydC	map02010 ABC transporters	GO:0000101 sulfur amino acid transport; GO:0003333 amino acid transmembrane transport; GO:0006810 transport; GO:0006811 ion transport; GO:0006812 cation transport; GO:0006820 anion transport; GO:0006857 oligopeptide transport; GO:0006865 amino acid transport; GO:0009889 regulation of biosynthetic process; GO:0015711 organic anion transport; GO:0015804 neutral amino acid transport; GO:0015833 pept…	GO:0005623 cell; GO:0005886 plasma membrane; GO:0005887 integral component of plasma membrane; GO:0016020 membrane; GO:0016021 integral component of membrane; GO:0031224 intrinsic component of membrane; GO:0031226 intrinsic component of plasma membrane; GO:0032991 protein-containing complex; GO:0043190 ATP-binding cassette (ABC) transporter complex; GO:0071944 cell periphery; GO:0098533 ATPase de…	GO:0003824 catalytic activity; GO:0005215 transporter activity; GO:0015399 primary active transmembrane transporter activity; GO:0016462 pyrophosphatase activity; GO:0016787 hydrolase activity; GO:0016817 hydrolase activity, acting on acid anhydrides; GO:0016818 hydrolase activity, acting on acid anhydrides, in phosphorus-containing anhydrides; GO:0016887 ATPase activity; GO:0017111 nucleoside-tr…	PF00005	ABC transporter	P	COG4987	ABC-type transport system involved in cytochrome bd biosynthesis, fused ATPase and permease components
P29018	ATP-binding/permease protein CydD OS=Escherichia coli (strain K12) OX=83333 GN=cydD PE=1 SV=3	cydD	65.055	29.8	52	14	14	14	12	12	15	13	10	10	14	12	10	10	14	12	10	10	14	12	182310	176860	163520	161920	1.06519	1.03335	0.955405	0.946057	0.888	0.925	0.97	CytoplasmicMembrane	K16013	cydD; ATP-binding cassette, subfamily C, bacterial CydD	map02010 ABC transporters	GO:0000101 sulfur amino acid transport; GO:0003333 amino acid transmembrane transport; GO:0006810 transport; GO:0006811 ion transport; GO:0006812 cation transport; GO:0006820 anion transport; GO:0006857 oligopeptide transport; GO:0006865 amino acid transport; GO:0006869 lipid transport; GO:0009987 cellular process; GO:0010876 lipid localization; GO:0015711 organic anion transport; GO:0015804 neut…	GO:0005623 cell; GO:0005886 plasma membrane; GO:0005887 integral component of plasma membrane; GO:0016020 membrane; GO:0016021 integral component of membrane; GO:0031224 intrinsic component of membrane; GO:0031226 intrinsic component of plasma membrane; GO:0032991 protein-containing complex; GO:0043190 ATP-binding cassette (ABC) transporter complex; GO:0071944 cell periphery; GO:0098533 ATPase de…	GO:0003824 catalytic activity; GO:0005215 transporter activity; GO:0005319 lipid transporter activity; GO:0015399 primary active transmembrane transporter activity; GO:0016462 pyrophosphatase activity; GO:0016787 hydrolase activity; GO:0016817 hydrolase activity, acting on acid anhydrides; GO:0016818 hydrolase activity, acting on acid anhydrides, in phosphorus-containing anhydrides; GO:0016887 AT…	PF00005	ABC transporter	P	COG4988	ABC-type transport system involved in cytochrome bd biosynthesis, ATPase and permease components
P27111	HTH-type transcriptional regulator CynR OS=Escherichia coli (strain K12) OX=83333 GN=cynR PE=1 SV=5	cynR	32.96	22.1	13	5	5	5	3	2	4	4	3	2	4	5	3	2	4	5	3	2	4	5	42736	45745	43200	45428	0.965191	1.03315	0.97567	1.02599	1.063	0.944	1.07	Cytoplasmic	K11921	cynR; LysR family transcriptional regulator, cyn operon transcriptional activator			GO:0005622 intracellular; GO:0005623 cell; GO:0005737 cytoplasm;		PF00126	Bacterial regulatory helix-turn-helix protein, lysR family	K	COG0583	Transcriptional regulator
P0ABJ1	Cytochrome bo(3) ubiquinol oxidase subunit 2 OS=Escherichia coli (strain K12) OX=83333 GN=cyoA PE=1 SV=1	cyoA	34.911	57.1	71	11	11	11	15	22	17	17	11	11	11	11	11	11	11	11	11	11	11	11	4333200	4367600	2546000	2564600	1.25496	1.26493	0.737362	0.742749	0.592	0.583	1.008	CytoplasmicMembrane	K02297	cyoA; cytochrome o ubiquinol oxidase subunit II [EC:7.1.1.3]	map00190 Oxidative phosphorylation; map01100 Metabolic pathways	GO:0006091 generation of precursor metabolites and energy; GO:0006119 oxidative phosphorylation; GO:0006139 nucleobase-containing compound metabolic process; GO:0006163 purine nucleotide metabolic process; GO:0006725 cellular aromatic compound metabolic process; GO:0006753 nucleoside phosphate metabolic process; GO:0006793 phosphorus metabolic process; GO:0006796 phosphate-containing compound met…	GO:0005623 cell; GO:0005886 plasma membrane; GO:0005887 integral component of plasma membrane; GO:0009319 cytochrome o ubiquinol oxidase complex; GO:0009897 external side of plasma membrane; GO:0009986 cell surface; GO:0016020 membrane; GO:0016021 integral component of membrane; GO:0031224 intrinsic component of membrane; GO:0031226 intrinsic component of plasma membrane; GO:0031233 intrinsic com…	GO:0003824 catalytic activity; GO:0005215 transporter activity; GO:0005488 binding; GO:0008324 cation transmembrane transporter activity; GO:0009055 electron transfer activity; GO:0009486 cytochrome bo3 ubiquinol oxidase activity; GO:0015002 heme-copper terminal oxidase activity; GO:0015075 ion transmembrane transporter activity; GO:0015077 monovalent inorganic cation transmembrane transporter ac…	PF00116	Cytochrome C oxidase subunit II, periplasmic domain	C	COG1622	Heme/copper-type cytochrome/quinol oxidases, subunit 2
P0ABI8	Cytochrome bo(3) ubiquinol oxidase subunit 1 OS=Escherichia coli (strain K12) OX=83333 GN=cyoB PE=1 SV=1	cyoB	74.367	17.9	58	10	10	10	15	15	13	15	10	10	10	10	10	10	10	10	10	10	10	10	3922900	3481200	2632100	2573700	1.24439	1.10427	0.834931	0.816406	0.656	0.756	0.887	CytoplasmicMembrane	K02298	cyoB; cytochrome o ubiquinol oxidase subunit I [EC:7.1.1.3]	map00190 Oxidative phosphorylation; map01100 Metabolic pathways	GO:0006091 generation of precursor metabolites and energy; GO:0006810 transport; GO:0006811 ion transport; GO:0006812 cation transport; GO:0008152 metabolic process; GO:0009060 aerobic respiration; GO:0009987 cellular process; GO:0015672 monovalent inorganic cation transport; GO:0015980 energy derivation by oxidation of organic compounds; GO:0015988 energy coupled proton transmembrane transport, …	GO:0005623 cell; GO:0005886 plasma membrane; GO:0005887 integral component of plasma membrane; GO:0009319 cytochrome o ubiquinol oxidase complex; GO:0016020 membrane; GO:0016021 integral component of membrane; GO:0031224 intrinsic component of membrane; GO:0031226 intrinsic component of plasma membrane; GO:0032991 protein-containing complex; GO:0070069 cytochrome complex; GO:0071944 cell peripher…	GO:0003824 catalytic activity; GO:0005215 transporter activity; GO:0005488 binding; GO:0005507 copper ion binding; GO:0008324 cation transmembrane transporter activity; GO:0009055 electron transfer activity; GO:0009486 cytochrome bo3 ubiquinol oxidase activity; GO:0015002 heme-copper terminal oxidase activity; GO:0015075 ion transmembrane transporter activity; GO:0015077 monovalent inorganic cati…			C	COG0843	Heme/copper-type cytochrome/quinol oxidases, subunit 1
P0ABJ3	Cytochrome bo(3) ubiquinol oxidase subunit 3 OS=Escherichia coli (strain K12) OX=83333 GN=cyoC PE=1 SV=1	cyoC	22.622	11.8	4	1	1	1	1	0	2	1	1	0	1	1	1	0	1	1	1	0	1	1	0	0	0	0								CytoplasmicMembrane	K02299	cyoC; cytochrome o ubiquinol oxidase subunit III	map00190 Oxidative phosphorylation; map01100 Metabolic pathways	GO:0006091 generation of precursor metabolites and energy; GO:0006810 transport; GO:0006811 ion transport; GO:0006812 cation transport; GO:0008152 metabolic process; GO:0009060 aerobic respiration; GO:0009987 cellular process; GO:0015672 monovalent inorganic cation transport; GO:0015980 energy derivation by oxidation of organic compounds; GO:0015988 energy coupled proton transmembrane transport, …	GO:0005623 cell; GO:0005886 plasma membrane; GO:0005887 integral component of plasma membrane; GO:0009319 cytochrome o ubiquinol oxidase complex; GO:0016020 membrane; GO:0016021 integral component of membrane; GO:0031224 intrinsic component of membrane; GO:0031226 intrinsic component of plasma membrane; GO:0032991 protein-containing complex; GO:0070069 cytochrome complex; GO:0071944 cell peripher…	GO:0003824 catalytic activity; GO:0005215 transporter activity; GO:0008324 cation transmembrane transporter activity; GO:0009055 electron transfer activity; GO:0009486 cytochrome bo3 ubiquinol oxidase activity; GO:0015002 heme-copper terminal oxidase activity; GO:0015075 ion transmembrane transporter activity; GO:0015077 monovalent inorganic cation transmembrane transporter activity; GO:0015078 p…			C	COG1845	Heme/copper-type cytochrome/quinol oxidase, subunit 3
P0AEA5	Protoheme IX farnesyltransferase OS=Escherichia coli (strain K12) OX=83333 GN=cyoE PE=1 SV=1	cyoE	32.248	4.7	2	1	1	1	0	1	1	0	1	1	1	1	1	1	1	1	1	1	1	1	0	0	0	0								CytoplasmicMembrane	K02257	COX10, ctaB, cyoE; heme o synthase [EC:2.5.1.141]	map00190 Oxidative phosphorylation; map00860 Porphyrin and chlorophyll metabolism; map01100 Metabolic pathways; map01110 Biosynthesis of secondary metabolites	GO:0006091 generation of precursor metabolites and energy; GO:0006725 cellular aromatic compound metabolic process; GO:0006778 porphyrin-containing compound metabolic process; GO:0006779 porphyrin-containing compound biosynthetic process; GO:0006783 heme biosynthetic process; GO:0006807 nitrogen compound metabolic process; GO:0008152 metabolic process; GO:0009058 biosynthetic process; GO:0009987 …	GO:0005623 cell; GO:0005886 plasma membrane; GO:0016020 membrane; GO:0071944 cell periphery;	GO:0003824 catalytic activity; GO:0004311 farnesyltranstransferase activity; GO:0004659 prenyltransferase activity; GO:0008495 protoheme IX farnesyltransferase activity; GO:0016740 transferase activity; GO:0016765 transferase activity, transferring alkyl or aryl (other than methyl) groups;			H	COG0109	Polyprenyltransferase (cytochrome oxidase assembly factor)
P16676	Sulfate/thiosulfate import ATP-binding protein CysA OS=Escherichia coli (strain K12) OX=83333 GN=cysA PE=1 SV=2	cysA	41.058	66.8	95	18	18	18	24	25	23	23	18	17	18	18	18	17	18	18	18	17	18	18	1181200	1208000	1214000	1151100	0.993795	1.01634	1.02139	0.968471	0.975	1.005	1.023	CytoplasmicMembrane	K02045	cysA; sulfate/thiosulfate transport system ATP-binding protein [EC:7.3.2.3]	map00920 Sulfur metabolism; map02010 ABC transporters	GO:0006810 transport; GO:0006811 ion transport; GO:0006820 anion transport; GO:0008272 sulfate transport; GO:0015698 inorganic anion transport; GO:0034220 ion transmembrane transport; GO:0040007 growth; GO:0051179 localization; GO:0051234 establishment of localization; GO:0055085 transmembrane transport; GO:0072348 sulfur compound transport; GO:0098656 anion transmembrane transport; GO:0098660 in…	GO:0005623 cell; GO:0005886 plasma membrane; GO:0016020 membrane; GO:0071944 cell periphery;	GO:0000166 nucleotide binding; GO:0003824 catalytic activity; GO:0005215 transporter activity; GO:0005488 binding; GO:0005524 ATP binding; GO:0008144 drug binding; GO:0008509 anion transmembrane transporter activity; GO:0015075 ion transmembrane transporter activity; GO:0015103 inorganic anion transmembrane transporter activity; GO:0015116 sulfate transmembrane transporter activity; GO:0015318 in…	PF00005; PF12857	ABC transporter; TOBE-like domain	P	COG1118	ABC-type sulfate/molybdate transport systems, ATPase component
P0A9F3	HTH-type transcriptional regulator CysB OS=Escherichia coli (strain K12) OX=83333 GN=cysB PE=3 SV=1	cysB	36.15	61.7	69	15	15	15	17	17	18	17	15	13	15	14	15	13	15	14	15	13	15	14	912730	895500	1043400	1021600	0.942603	0.92481	1.07755	1.05504	1.119	1.165	0.981	Cytoplasmic	K13634	cysB; LysR family transcriptional regulator, cys regulon transcriptional activator		GO:0009314 response to radiation; GO:0009628 response to abiotic stimulus; GO:0010165 response to X-ray; GO:0010212 response to ionizing radiation; GO:0050896 response to stimulus;	GO:0005622 intracellular; GO:0005623 cell; GO:0005737 cytoplasm; GO:0005829 cytosol;	GO:0003676 nucleic acid binding; GO:0003677 DNA binding; GO:0005488 binding; GO:0005515 protein binding; GO:0042802 identical protein binding; GO:0097159 organic cyclic compound binding; GO:1901363 heterocyclic compound binding;	PF00126	Bacterial regulatory helix-turn-helix protein, lysR family	K	COG0583	Transcriptional regulator
P0A6J1	Adenylyl-sulfate kinase OS=Escherichia coli (strain K12) OX=83333 GN=cysC PE=1 SV=2	cysC	22.321	37.3	24	5	5	5	7	5	5	7	5	4	4	5	5	4	4	5	5	4	4	5	408560	425110	330290	328430	1.09505	1.13941	0.885265	0.880279	0.804	0.777	1.041	Cytoplasmic	K00860	cysC; adenylylsulfate kinase [EC:2.7.1.25]	map00230 Purine metabolism; map00920 Sulfur metabolism; map01100 Metabolic pathways; map01120 Microbial metabolism in diverse environments	GO:0006790 sulfur compound metabolic process; GO:0006793 phosphorus metabolic process; GO:0006796 phosphate-containing compound metabolic process; GO:0008152 metabolic process; GO:0009987 cellular process; GO:0016310 phosphorylation; GO:0044237 cellular metabolic process;		GO:0003824 catalytic activity; GO:0004020 adenylylsulfate kinase activity; GO:0005488 binding; GO:0005515 protein binding; GO:0016301 kinase activity; GO:0016740 transferase activity; GO:0016772 transferase activity, transferring phosphorus-containing groups; GO:0016773 phosphotransferase activity, alcohol group as acceptor; GO:0042802 identical protein binding;	PF01583	Adenylylsulphate kinase	F	COG0529	Adenylylsulfate kinase and related kinases
P21156	Sulfate adenylyltransferase subunit 2 OS=Escherichia coli (strain K12) OX=83333 GN=cysD PE=1 SV=3	cysD	35.188	48.3	59	13	13	13	14	15	15	15	12	13	12	12	12	13	12	12	12	13	12	12	1154000	1073500	1331500	1261300	0.957617	0.890816	1.10491	1.04666	1.093	1.24	0.93	Unknown	K00957	cysD; sulfate adenylyltransferase subunit 2 [EC:2.7.7.4]	map00230 Purine metabolism; map00261 Monobactam biosynthesis; map00450 Selenocompound metabolism; map00920 Sulfur metabolism; map01100 Metabolic pathways; map01120 Microbial metabolism in diverse environments; map01130 Biosynthesis of antibiotics	GO:0000096 sulfur amino acid metabolic process; GO:0000097 sulfur amino acid biosynthetic process; GO:0006082 organic acid metabolic process; GO:0006520 cellular amino acid metabolic process; GO:0006534 cysteine metabolic process; GO:0006790 sulfur compound metabolic process; GO:0006807 nitrogen compound metabolic process; GO:0006950 response to stress; GO:0006979 response to oxidative stress; GO…		GO:0003824 catalytic activity; GO:0004779 sulfate adenylyltransferase activity; GO:0004781 sulfate adenylyltransferase (ATP) activity; GO:0016740 transferase activity; GO:0016772 transferase activity, transferring phosphorus-containing groups; GO:0016779 nucleotidyltransferase activity; GO:0070566 adenylyltransferase activity;			H	COG0175	3'-phosphoadenosine 5'-phosphosulfate sulfotransferase (PAPS reductase)/FAD synthetase and related enzymes
P0A9D4	Serine acetyltransferase OS=Escherichia coli (strain K12) OX=83333 GN=cysE PE=1 SV=1	cysE	29.316	52.7	44	10	10	10	10	8	13	13	9	8	10	10	9	8	10	10	9	8	10	10	363600	340730	715910	663820	0.697869	0.653973	1.37407	1.27409	1.826	2.101	0.937	Cytoplasmic	K00640	cysE; serine O-acetyltransferase [EC:2.3.1.30]	map00270 Cysteine and methionine metabolism; map00920 Sulfur metabolism; map01100 Metabolic pathways; map01110 Biosynthesis of secondary metabolites; map01120 Microbial metabolism in diverse environments; map01200 Carbon metabolism; map01230 Biosynthesis of amino acids; map05111 Biofilm formation - Vibrio cholerae	GO:0000096 sulfur amino acid metabolic process; GO:0000097 sulfur amino acid biosynthetic process; GO:0006082 organic acid metabolic process; GO:0006520 cellular amino acid metabolic process; GO:0006534 cysteine metabolic process; GO:0006535 cysteine biosynthetic process from serine; GO:0006563 L-serine metabolic process; GO:0006790 sulfur compound metabolic process; GO:0006807 nitrogen compound …	GO:0005622 intracellular; GO:0005623 cell; GO:0005737 cytoplasm; GO:0005829 cytosol; GO:0009333 cysteine synthase complex; GO:0032991 protein-containing complex; GO:1902494 catalytic complex; GO:1990234 transferase complex;	GO:0003824 catalytic activity; GO:0008374 O-acyltransferase activity; GO:0009001 serine O-acetyltransferase activity; GO:0016407 acetyltransferase activity; GO:0016412 serine O-acyltransferase activity; GO:0016413 O-acetyltransferase activity; GO:0016740 transferase activity; GO:0016746 transferase activity, transferring acyl groups; GO:0016747 transferase activity, transferring acyl groups other…	PF06426	Serine acetyltransferase, N-terminal	E	COG1045	Serine acetyltransferase
P0AEA8	Siroheme synthase OS=Escherichia coli (strain K12) OX=83333 GN=cysG PE=1 SV=1	cysG	49.951	41.8	67	17	17	17	15	18	17	17	15	16	15	15	15	16	15	15	15	16	15	15	287730	288590	302710	299900	0.976241	0.979159	1.02707	1.01753	1.042	1.049	1.003	Cytoplasmic	K02302	cysG; uroporphyrin-III C-methyltransferase / precorrin-2 dehydrogenase / sirohydrochlorin ferrochelatase [EC:2.1.1.107 1.3.1.76 4.99.1.4]	map00860 Porphyrin and chlorophyll metabolism; map01100 Metabolic pathways; map01110 Biosynthesis of secondary metabolites; map01120 Microbial metabolism in diverse environments	GO:0006725 cellular aromatic compound metabolic process; GO:0006778 porphyrin-containing compound metabolic process; GO:0006779 porphyrin-containing compound biosynthetic process; GO:0006783 heme biosynthetic process; GO:0006807 nitrogen compound metabolic process; GO:0006950 response to stress; GO:0006970 response to osmotic stress; GO:0008152 metabolic process; GO:0009058 biosynthetic process; …		GO:0003824 catalytic activity; GO:0004851 uroporphyrin-III C-methyltransferase activity; GO:0008168 methyltransferase activity; GO:0008169 C-methyltransferase activity; GO:0008757 S-adenosylmethionine-dependent methyltransferase activity; GO:0016740 transferase activity; GO:0016741 transferase activity, transferring one-carbon groups;	PF13241; PF10414; PF00590	Putative NAD(P)-binding; Sirohaem synthase dimerisation region; Tetrapyrrole (Corrin/Porphyrin) Methylases	H	COG1648	Siroheme synthase (precorrin-2 oxidase/ferrochelatase domain)
P17854	Phosphoadenosine 5'-phosphosulfate reductase OS=Escherichia coli (strain K12) OX=83333 GN=cysH PE=1 SV=3	cysH	27.975	64.3	62	16	16	16	17	16	14	15	16	16	15	16	16	16	15	16	16	16	15	16	3876000	3824700	3364400	3271700	1.08141	1.0671	0.938675	0.912812	0.844	0.88	0.987	Cytoplasmic	K00390	cysH; phosphoadenosine phosphosulfate reductase [EC:1.8.4.8 1.8.4.10]	map00920 Sulfur metabolism; map01100 Metabolic pathways; map01120 Microbial metabolism in diverse environments	GO:0000103 sulfate assimilation; GO:0006790 sulfur compound metabolic process; GO:0008152 metabolic process; GO:0009987 cellular process; GO:0019379 sulfate assimilation, phosphoadenylyl sulfate reduction by phosphoadenylyl-sulfate reductase (thioredoxin); GO:0019419 sulfate reduction; GO:0044237 cellular metabolic process; GO:0055114 oxidation-reduction process;	GO:0005622 intracellular; GO:0005623 cell; GO:0005737 cytoplasm;	GO:0003824 catalytic activity; GO:0004604 phosphoadenylyl-sulfate reductase (thioredoxin) activity; GO:0016491 oxidoreductase activity; GO:0016667 oxidoreductase activity, acting on a sulfur group of donors; GO:0016671 oxidoreductase activity, acting on a sulfur group of donors, disulfide as acceptor;			EH	COG0175	3'-phosphoadenosine 5'-phosphosulfate sulfotransferase (PAPS reductase)/FAD synthetase and related enzymes
P17846	Sulfite reductase [NADPH] hemoprotein beta-component OS=Escherichia coli (strain K12) OX=83333 GN=cysI PE=1 SV=4	cysI	63.997	61.8	185	35	35	35	51	48	44	42	34	33	30	34	34	33	30	34	34	33	30	34	2271800	2231000	1850500	1870700	1.10496	1.08512	0.900049	0.909874	0.823	0.829	0.982	Cytoplasmic	K00381	cysI; sulfite reductase (NADPH) hemoprotein beta-component [EC:1.8.1.2]	map00920 Sulfur metabolism; map01100 Metabolic pathways; map01120 Microbial metabolism in diverse environments	GO:0006790 sulfur compound metabolic process; GO:0008152 metabolic process; GO:0009987 cellular process; GO:0019419 sulfate reduction; GO:0044237 cellular metabolic process; GO:0055114 oxidation-reduction process;	GO:0005622 intracellular; GO:0005623 cell; GO:0009337 sulfite reductase complex (NADPH); GO:0032991 protein-containing complex;	GO:0003824 catalytic activity; GO:0004783 sulfite reductase (NADPH) activity; GO:0005488 binding; GO:0016002 sulfite reductase activity; GO:0016491 oxidoreductase activity; GO:0016651 oxidoreductase activity, acting on NAD(P)H; GO:0016667 oxidoreductase activity, acting on a sulfur group of donors; GO:0016668 oxidoreductase activity, acting on a sulfur group of donors, NAD(P) as acceptor; GO:0016…			H	COG0155	Sulfite reductase, beta subunit (hemoprotein)
P38038	Sulfite reductase [NADPH] flavoprotein alpha-component OS=Escherichia coli (strain K12) OX=83333 GN=cysJ PE=1 SV=4	cysJ	66.269	51.4	138	25	25	25	34	34	35	35	24	24	24	23	24	24	24	23	24	24	24	23	2259700	2308900	1888900	1861900	1.08647	1.11013	0.90819	0.895209	0.824	0.818	1.022	CytoplasmicMembrane	K00380	cysJ; sulfite reductase (NADPH) flavoprotein alpha-component [EC:1.8.1.2]	map00920 Sulfur metabolism; map01100 Metabolic pathways; map01120 Microbial metabolism in diverse environments	GO:0006790 sulfur compound metabolic process; GO:0008152 metabolic process; GO:0009987 cellular process; GO:0044237 cellular metabolic process; GO:0055114 oxidation-reduction process;	GO:0005622 intracellular; GO:0005623 cell; GO:0009337 sulfite reductase complex (NADPH); GO:0032991 protein-containing complex;	GO:0000166 nucleotide binding; GO:0003824 catalytic activity; GO:0004783 sulfite reductase (NADPH) activity; GO:0005488 binding; GO:0010181 FMN binding; GO:0016491 oxidoreductase activity; GO:0016645 oxidoreductase activity, acting on the CH-NH group of donors; GO:0016646 oxidoreductase activity, acting on the CH-NH group of donors, NAD or NADP as acceptor; GO:0016651 oxidoreductase activity, act…	PF00258; PF00667; PF00175	Flavodoxin; FAD binding domain; Oxidoreductase NAD-binding domain	E	COG0369	Sulfite reductase, alpha subunit (flavoprotein)
P0ABK5	Cysteine synthase A OS=Escherichia coli (strain K12) OX=83333 GN=cysK PE=1 SV=2	cysK	34.489	87.6	213	25	25	25	47	50	53	63	25	24	21	24	25	24	21	24	25	24	21	24	8584000	8545700	11360000	11480000	0.859051	0.855218	1.13686	1.14887	1.337	1.329	0.996	Cytoplasmic	K01738	cysK; cysteine synthase [EC:2.5.1.47]	map00270 Cysteine and methionine metabolism; map00920 Sulfur metabolism; map01100 Metabolic pathways; map01110 Biosynthesis of secondary metabolites; map01120 Microbial metabolism in diverse environments; map01130 Biosynthesis of antibiotics; map01200 Carbon metabolism; map01230 Biosynthesis of amino acids	GO:0000096 sulfur amino acid metabolic process; GO:0000097 sulfur amino acid biosynthetic process; GO:0006082 organic acid metabolic process; GO:0006520 cellular amino acid metabolic process; GO:0006534 cysteine metabolic process; GO:0006535 cysteine biosynthetic process from serine; GO:0006563 L-serine metabolic process; GO:0006790 sulfur compound metabolic process; GO:0006807 nitrogen compound …	GO:0005622 intracellular; GO:0005623 cell; GO:0005737 cytoplasm; GO:0005829 cytosol; GO:0009333 cysteine synthase complex; GO:0032991 protein-containing complex; GO:1902494 catalytic complex; GO:1990234 transferase complex;	GO:0003824 catalytic activity; GO:0004124 cysteine synthase activity; GO:0005488 binding; GO:0008144 drug binding; GO:0016740 transferase activity; GO:0016765 transferase activity, transferring alkyl or aryl (other than methyl) groups; GO:0016829 lyase activity; GO:0016846 carbon-sulfur lyase activity; GO:0019842 vitamin binding; GO:0030170 pyridoxal phosphate binding; GO:0036094 small molecule b…			E	COG0031	Cysteine synthase
P16703	Cysteine synthase B OS=Escherichia coli (strain K12) OX=83333 GN=cysM PE=1 SV=1	cysM	32.664	66	67	13	13	13	15	16	18	18	13	13	13	13	13	13	13	13	13	13	13	13	832070	824530	800300	799830	1.02197	1.01271	0.982949	0.982372	0.961	0.971	0.991	Cytoplasmic	K12339	cysM; S-sulfo-L-cysteine synthase (O-acetyl-L-serine-dependent) [EC:2.5.1.144]	map00270 Cysteine and methionine metabolism; map01100 Metabolic pathways; map01230 Biosynthesis of amino acids	GO:0000096 sulfur amino acid metabolic process; GO:0000097 sulfur amino acid biosynthetic process; GO:0006082 organic acid metabolic process; GO:0006520 cellular amino acid metabolic process; GO:0006534 cysteine metabolic process; GO:0006535 cysteine biosynthetic process from serine; GO:0006563 L-serine metabolic process; GO:0006790 sulfur compound metabolic process; GO:0006807 nitrogen compound …	GO:0005622 intracellular; GO:0005623 cell; GO:0005737 cytoplasm;	GO:0003824 catalytic activity; GO:0004124 cysteine synthase activity; GO:0005488 binding; GO:0008144 drug binding; GO:0016740 transferase activity; GO:0016765 transferase activity, transferring alkyl or aryl (other than methyl) groups; GO:0016829 lyase activity; GO:0016846 carbon-sulfur lyase activity; GO:0019842 vitamin binding; GO:0030170 pyridoxal phosphate binding; GO:0036094 small molecule b…			E	COG0031	Cysteine synthase
P23845	Sulfate adenylyltransferase subunit 1 OS=Escherichia coli (strain K12) OX=83333 GN=cysN PE=1 SV=1	cysN	52.558	60	112	25	25	25	27	27	28	30	21	20	22	23	21	20	22	23	21	20	22	23	1315000	1295800	1475300	1459200	0.948551	0.934701	1.06418	1.05257	1.11	1.139	0.985	Cytoplasmic	K00956	cysN; sulfate adenylyltransferase subunit 1 [EC:2.7.7.4]	map00230 Purine metabolism; map00261 Monobactam biosynthesis; map00450 Selenocompound metabolism; map00920 Sulfur metabolism; map01100 Metabolic pathways; map01120 Microbial metabolism in diverse environments; map01130 Biosynthesis of antibiotics	GO:0006790 sulfur compound metabolic process; GO:0008152 metabolic process; GO:0009987 cellular process; GO:0044237 cellular metabolic process;		GO:0000166 nucleotide binding; GO:0001882 nucleoside binding; GO:0001883 purine nucleoside binding; GO:0003824 catalytic activity; GO:0003924 GTPase activity; GO:0004779 sulfate adenylyltransferase activity; GO:0004781 sulfate adenylyltransferase (ATP) activity; GO:0005488 binding; GO:0005525 GTP binding; GO:0016462 pyrophosphatase activity; GO:0016740 transferase activity; GO:0016772 transferase…	PF00009	Elongation factor Tu GTP binding domain	H	COG2895	GTPases - Sulfate adenylate transferase subunit 1
[truncated: 2,271 more rows]

## Sheet: supplementary data 2
Majority protein IDs	Protein names	Gene names	Mol. weight [kDa]	iBAQ E1	iBAQ E2	iBAQ E3	iBAQ E4	iBAQ mass E1	iBAQ mass E2	iBAQ mass E3	iBAQ mass E4
[truncated: 2,594 more rows]

[truncated: 7 more sheets: supplementary data 3, supplementary data 4, supplementary data 5, supplementary data 6, supplementary data 7, supplementary data 8, supplementary data 9]
