# Supplementary material for: Stringent response ensures the timely adaptation of bacterial growth to nutrient downshift
Source: Nat Commun. 2023 Jan 28;14:467. doi: 10.1038/s41467-023-36254-0 (PMC9884231; doi:10.1038/s41467-023-36254-0)
Supplement: Supplementary file 5 — Source Data [file 41467_2023_36254_MOESM5_ESM.xlsx]

## Sheet: Fig.1C
			normalized OD
	Time (min)	glu cAA preshift	glu cAA postshift control	glucose postshift
	0.3167	0.048
	52.9833	0.139
	76.7333	0.233
	90.2833	0.306
	103.317		0.402333
	117.317		0.524167
	131.733		0.7055
	146.4		0.946333
	158.75		1.21833
	175.1		1.71133
	102.6			0.294117
	116.6			0.306
	131.017			0.332738
	145.7			0.371359
	158.05			0.415922
	173.267			0.487223
	185.033			0.57635
	198.133			0.698155
	216.567			0.95068
	232.883			1.24182
	250.4			1.65181
	time zero: 92.2 min

## Sheet: Fig. 1D
			normalized OD
	Time (min)	glu cAA preshift	glu cAA postshift control	glucose postshift
	76.3667	0.132				Time zero:147.3333
	94.55	0.168
	119.683	0.239
	135.633	0.301
	145.467	0.344
	158.2		0.44032
	174.117		0.602688
	185.967		0.707264
	198.983		0.842112
	217.383		1.07878
	233.717		1.34022
	251.283		1.73651
	157.5			0.344
	173.05			0.359088
	184.783			0.371158
	197.9			0.371158
	216.333			0.374175
	232.617			0.377193
	250.15			0.383228
	268.55			0.398316
	290.05			0.401333
	316.183			0.401333
	347.967			0.395298
	402.55			0.413404
	438.117			0.431509
	482.75			0.461684
	529.133			0.519018
	577.183			0.660842
	593.1			0.727228
	614.133			0.86
	639.617			1.07726
	648.133			1.17986
	663.017			1.39411
	667.483			1.47558
	675.833			1.63551
	680.8			1.73207

## Sheet: Fig. 1E
	E. coli lag time (min)
			biological replicates
	glucose cAA to glucose
	wild type strain		47.3	48	51.5	53	45.3
	relA mutant		394	354	308	324
	glycerol cAA to glycerol
	wild type strain		41	46.4
	relA mutant		386	385	403

## Sheet: Fig. 1F
	ppGpp pools (pmol/OD600)
		biological replicates
	wild type
	0 min	39	36.8	30.9	33.9	45.5	32
	5 min	339	508	512	580
	30 min	431	342	431	501
	relA mutant
	0 min	24.9	34.9	18.7
	5 min	44.7	46.5	17.3
	30 min	30.4	64.6	35.5

## Sheet: Fig. 1G
	Time (min)	wt glu cAA control	wt glucose postshift	relA mutant glu cAA control	relA mutant glucose postshift
	5	0.016
	10	0.018
	15	0.023
	20	0.029
	25	0.036
	30	0.043
	35	0.052
	40	0.062
	45	0.077
	50	0.096
	55	0.113
	60	0.136
	65	0.163
	70	0.192
	75	0.228
	5		0.014
	10		0.014
	15		0.014
	20		0.014
	25		0.014
	30		0.015
	35		0.015
	40		0.015
	45		0.017
	50		0.017
	55		0.018
	60		0.019
	65		0.02
	70		0.022
	75		0.024
	80		0.027
	85		0.031
	90		0.035
	95		0.04
	100		0.046
	105		0.052
	110		0.06
	115		0.068
	120		0.078
	125		0.089
	130		0.103
	135		0.118
	140		0.137
	145		0.157
	150		0.179
	155		0.205
	160		0.232
	5			0.013
	10			0.015
	15			0.016
	20			0.02
	25			0.024
	30			0.03
	35			0.036
	40			0.044
	45			0.052
	50			0.062
	55			0.072
	60			0.083
	65			0.096
	70			0.112
	75			0.13
	80			0.15
	85			0.169
	90			0.195
	95			0.232
	5				0.012
	10				0.012
	15				0.012
	20				0.012
	25				0.012
	30				0.011
	35				0.011
	40				0.011
	45				0.01
	50				0.01
	55				0.01
	60				0.009
	65				0.009
	70				0.009
	75				0.008
	80				0.008
	85				0.008
	90				0.008
	95				0.008
	100				0.007
	105				0.007
	110				0.007
	115				0.007
	120				0.007
	125				0.007
	130				0.007
	135				0.006
	140				0.006
	145				0.006
	150				0.006
	155				0.006
	160				0.006
	165				0.006
	170				0.006
	175				0.006
	180				0.006
	185				0.006
	190				0.005
	195				0.006
	200				0.006
	205				0.005
	210				0.005
	215				0.006
	220				0.006
	225				0.006
	230				0.006
	235				0.006
	240				0.006
	245				0.007
	250				0.007
	255				0.007
	260				0.008
	265				0.008
	270				0.009
	275				0.01
	280				0.011
	285				0.012
	290				0.013
	295				0.014
	300				0.016
	305				0.018
	310				0.02
	315				0.023
	320				0.026
	325				0.029
	330				0.033
	335				0.038
	340				0.044
	345				0.05
	350				0.057
	355				0.066
	360				0.076
	365				0.087
	370				0.101
	375				0.116
	380				0.134
	385				0.155
	390				0.179
	395				0.206
	400				0.236
	measured automatically by microplatereader

## Sheet: Fig. 1H
	V. nat lag time (min)
	glucose cAA to glucose
			biological replicates
	wild type strain		43.8	50.4	55.5	60	53.1	54.3	57.6
	relA mutant strain		289	295	295	307

## Sheet: Fig. 2A
	growth rate (1/h)
	wt	1.27	1.24	1.19	1.24	1.28	1.23	1.24	1.28
	relA* OE	0.51	0.52	0.64	0.71	0.59

## Sheet: Fig. 2B
	ppGpp pools (pmol/OD600)
	wt		39	36.8	30.9	33.9	45.5	32
	relA* OE		83.8	74.7	60.8

## Sheet: Fig. 2C
			normalized OD
	Time (min)	glu cAA preshift	glu cAA postshift control	glucose postshift
	193.1	0.053
	227.75	0.098
	262.8	0.174
	294.8	0.254
	313.2	0.312
	329.8	0.371
	341.333		0.400549
	351.167		0.433381
	362.8		0.485911
	380.6		0.574558
	408.05		0.787965
	427.967		0.955407
	450		1.18523
	459.55		1.29686
	471.367		1.43475
	481.7		1.54966
	494.05		1.74994
	340.45			0.367627
	350.75			0.387864
	361.9			0.421591
	378.7			0.458691
	402.867			0.559873
	424.6			0.644191
	446.333			0.738627
	466.95			0.839809
	488.2			0.954482
	509.2			1.0759
	532.25			1.21418
	Time zero: 331.4

## Sheet: Fig. 2D
	lag time (min)
	IPTG (uM)	biological replicates
	0	31.4	30.2	30.7
	25	14.4	10.7	9
	30	8.8	9	9.8
	40	3.9	4.1	7.1

[truncated: 65 more sheets: Fig.3B, Fig. 3C, Fig. 3D, Fig. 3E, Fig. 3F, Fig. 3G, Fig. 3H, Fig. 3I, Fig 3J, Fig. 3K, Fig. 3L, Fig. 4A, Fig. 4B, Fig. 4C, Fig. 5A, Fig. 5B, Fig. 5C, Fig. 5D, Fig. 5E, Fig. 5F …]
